# Supplementary material for: Genome-Wide Identification and Functional Analysis of the GASA Gene Family Responding to Multiple Stressors in Canavalia rosea
Source: Genes (Basel). 2022 Oct 31;13(11):1988. doi: 10.3390/genes13111988 (PMC9690345; doi:10.3390/genes13111988)
Supplement: Supplementary file 1 [file genes-13-01988-s001.zip]

Archive with 5 entries (5 files):
- genes-1909889-supplementary.pdf
- Table S1.xlsx
- Table S2.xlsx
- Table S3.xlsx
- Table S4.xlsx
