# Supplementary material for: Genome-Wide Identification and Functional Analysis of the GASA Gene Family Responding to Multiple Stressors in Canavalia rosea
Source: Genes (Basel). 2022 Oct 31;13(11):1988. doi: 10.3390/genes13111988 (PMC9690345; doi:10.3390/genes13111988)
Supplement: Supplementary file 1 [file genes-13-01988-s001.zip › Table S1.xlsx]

## Sheet: Primer pairs
Primer ID	Sequence (from 5′ to 3′)	Usage or purpose
CrGASA2-RTF	AGTTGCATCCCTTCTGTTATCC	Primer pair for qRT-PCR of CrGASA2 in C. rosea
CrGASA2-RTR	ATGCCGCGCTACAATCTATC
CrGASA3-RTF	GCATGAAGTTCTGTGGGATTTG	Primer pair for qRT-PCR of CrGASA3 in C. rosea
CrGASA3-RTR	CCTTGCCCTTGGAGTTCTT
CrGASA7-RTF	GGAGATGTAGCAAGACCCAATAC	Primer pair for qRT-PCR of CrGASA7 in C. rosea
CrGASA7-RTR	GCACACAGCTTTGTTTCCATAA
CrGASA13-RTF	TGGCATTTCGCTACCTTCTC	Primer pair for qRT-PCR of CrGASA13 in C. rosea
CrGASA13-RTR	CTGTTTCCGCCTCTCACAATA
CrGASA14-RTF	TCAATGGCTGGCTCTGATATG	Primer pair for qRT-PCR of CrGASA14 in C. rosea
CrGASA14-RTR	CCAGATGGCACACACTTACA
CrGASA16-RTF	ATCGGAACAGCAGGGAAAC	Primer pair for qRT-PCR of CrGASA16 in C. rosea
CrGASA16-RTR	GGCGTGGACGAGATGATAAA
CrEF-RTF	GACCTTCTTCGTTTCTCGCA	Primer pair for qRT-PCR of CrEF-1α in C. rosea
CrEF-RTR	CGAACCTCTCAATCACACGC
CrGASA2-YEF	TACCGAGCTCGGATCCATGGCTCTCACTAGGCTTC	Primer pair for construction of CrGASA2-pYES2 for functional verification in yeast
CrGASA2-YER	GATATCTGCAGAATTCTTAAGGGCACTTGCGTCTG
CrGASA3-YEF	TACCGAGCTCGGATCCATGAAGCTTGTGTTTGCAAA	Primer pair for construction of CrGASA3-pYES2 for functional verification in yeast
CrGASA3-YER	GATATCTGCAGAATTCTCAAGGGCATTTGGCCTTG
CrGASA7-YEF	TACCGAGCTCGGATCCATGGCTATGGCTAAGTTC	Primer pair for construction of CrGASA7-pYES2 for functional verification in yeast
CrGASA7-YER	GATATCTGCAGAATTCTCAAGGGCACTTGGGTCCTC
CrGASA13-YEF	TACCGAGCTCGGATCCATGGCATTTCGCTACCTTC	Primer pair for construction of CrGASA13-pYES2 for functional verification in yeast
CrGASA13-YER	GATATCTGCAGAATTCCTAAGGGCACTTAGTCTTG
CrGASA14-YEF	TACCGAGCTCGGATCCATGAAGTTAGCATTTTCAG	Primer pair for construction of CrGASA14-pYES2 for functional verification in yeast
CrGASA14-YER	GATATCTGCAGAATTCTTAAGGACATTTGGGCCTTC
CrGASA16-YEF	TACCGAGCTCGGATCCATGGTTCTCTCTAAGCTTC	Primer pair for construction of CrGASA16-pYES2 for functional verification in yeast
CrGASA16-YER	GATATCTGCAGAATTCCTAAGGACACTTGCGTTTG
