# Supplementary material for: Genome-Wide Identification and Functional Analysis of the GASA Gene Family Responding to Multiple Stressors in Canavalia rosea
Source: Genes (Basel). 2022 Oct 31;13(11):1988. doi: 10.3390/genes13111988 (PMC9690345; doi:10.3390/genes13111988)
Supplement: Supplementary file 1 [file genes-13-01988-s001.zip › Table S2.xlsx]

## Sheet: Protein sequences
The sequence information of the CrGASA family
>CrGASA1	MQKKRKTLLLLLVLAALLFCMPKESSADSNVNVQDHLTNSEMVKGPNRRLLSFVDCGEKCKVRCSLHSRPKICHRACGTCCSRCKCVPPGTYGNREVCGRCYTDMITHGNKPKCP
>CrGASA2	MALTRLLVASLLLSFILFHVIDADQPVDTQTQGSLLQQIDCSAACAARCRLASRQRMCHRACGTCCRRCNCVPPGTSGNQEVCPCYASLTTHGGRRKCP
>CrGASA3	MKLVFANVLFVCLVFTSSMLEISMAGSAFCDSKCGERCAKAGVQDRCMKFCGICCEKCKCVPSGTYGNKHECPCYRDLKNSKGKAKCP
>CrGASA4	MALRMLLVLGMFLLVCLVKVSSDLKIEQEIVEEEDLRFPDEPLIVRGGNRRLMQDIDCGGLCKSRCSVHSRPNLCNRACGTCCVRCKCVPPGTSGNRELCGTCYTDMTTHGNKTKCP
>CrGASA5	MHSLANGLEVTKPLLETSWKGYLAALSASSYSYVSLLKHFLLILNPGGSSISLTYIASERIISGYGGGMSSAKAALESDTRVLAFEAGRKRKIRVNTISADMCSSKYAQRCAKAEMKDRCMRFCGICCSKCKCVPSGTYGNKPECPCYRDLKNSKGRPKCP
>CrGASA6	MARKLSIIILCLVQMLLLLVENHAEIVVSTIEAPAPQPHKNTTHFPNHGITEGSLQPQECGPRCTGRCSKTQYKKPCMFFCQKCCAKCLCVPPGTYGNKQICPCYNNWKTKRGGPKCP
>CrGASA7	MAMAKFFVVLILALIAISMLQTMVMASNGQGDHLYDNKSKYGPGSLKSYQCPSQCSRRCSKTQYHKPCMFFCQKCCRKCLCVPPGYYGNKAVCPCYNNWKTKEGGPKCP
>CrGASA8	MANLSIFVFCVVATLLLLVESNAGIAATPIKAPAPAPAPHPSANNTSKKGTTEGSLQPQDCSPRCADRCSNTQYKKPCLFFCNKCCAKCLCVPPGTYGNKQVCPCYNNWKTKRGGPKCP
>CrGASA9	MDFFKVFLLAILLLLQAFAEASSTSRVANSIENTYEGSQTVVIDSKHVQLHKINCNHECSRRCSKALKKKRCKRACKSCCYRCHCVPPGTYGNKELCPCYAALKTHGNKPKCP
>CrGASA10	MALTKNTIVLVILCFIFIQELEIYGGNQHMVASQHIECGEKCGYRCSKASRHKRCVRACNSCCERCNCVPPGTSGNRNACPCYASLTTHGGKLKCP
>CrGASA11	MLSQAPRNTNSYICCLITTMKLLFVPLLFCSLLLSSSFLEPATAYGYSSYCSNKCSYRCSAAGVKDRCLKYCGICCVQCKCVPSGTYGNKHECPCYRDKLNKKGKPKCP
>CrGASA12	MSKIVCAFLLIFAMAFVTRVAYAGGEGSLKPQECSGACNYRCSATQYKKACLFFCNYCCQKCLCVPSGTYGHKEECPCYNNMKTKKGGPKLVAKDHLRLKNARAHATNVVQRLNTRRHVCSSVTIAVRNACVSHREHTVTRKNVHVTTT
>CrGASA13	MAFRYLLVLGILLLVCLHKVSSDVKIEKEEDEELGFPDEPLIVRGGNRRLMQGLDCGGLCKTRCSAHSRPNVCHRACGTCCVRCKCVPPGTSGNRELCGTCYTDMTTHGNKTKCP
>CrGASA14	MKLAFSALLLMFLVLSSSLFQVSMAGSDMCSSKCAQRCAKAGMKDRCMRFCGICCSKCKCVPSGTYGNKRECPCYRDLKNSKGRPKCP
>CrGASA15	MAISKTLFASMLICLFILHFVKSDTMIAMRLATGGATYHQGQTCVREHVVHVVSVAIVCLQKQNSHILEVMAISKTLFPSILICLVILHLVKSDTTIISTKVESESPSPPPKIDCDGACNRRCQLSSRPNLCKRACGTCCDRCNCVPSGTSGHYEECPCYANLTTHGGRRKCP
>CrGASA16	MVLSKLLIVSLLASLLLLHLVDANQSEQQGNAQTQGSLLQQIDCNGACAARCRLSSRPRLCQRACGTCCRRCNCVPPGTAGNQEVCPCYASLTTRGGKRKCP
>CrGASA17	MLPPPYMASKSILLLATFLLVATKVFSYDGDLKIVVNYASPQVPAAPPPVKSPTPSPSVKSPPYSPPVSTPPVKAPPVLTPPVKAPPVSTPPVKAPPISTPPVKAPPVSTPPSKAPPVSTPPVKAPPVQPPYVKPPIATPPVKGPPSQPPVVHPPPPLVAPSPPASIVKSKKDCIPLCDYRCKLHSRKRLCARACMTCCDRCKCVPPGTYGNREKCGKCYTDMLTHGNKYKCP
>CrGASA18	MSPFLSPLFEPFLVLQFTQVVLLVVIHIVEGGLCLLVTMAMARFLLGLILVLIAISMLQTMVMASHGHGGHHYSDKKKFGPGSLMSYQCPSQCSRRCSKTQYHKPCMFFCQKCCRKCLCVPPGYYGNKAVCPCYNNWKTKRGGPKCP
>CrGASA19	MCSMRIMETDMCSSKCAQRCAKAGMKDRCMRFCGICCSKCKCVPSGTYGNKHECPCYRDLKNSKGRPKCP
>CrGASA20	MSSAKAALESDTRVLAFEAGRKHKIRVNTISADMCSSKCAQRCAKAGMKDSCMRFYGICCSKCKCVPSGTYGNKHECPCYRDLKNSKGRPKCP
>CrGASA21	MSSAKAALESDTRVSFNFSAPENSPFHQALMCFIFSGQCISLVPGFLKLHHKFMPFQVLAFEAGRKHKIRVNTISADMCSSKCAHRCAKAGMKDRCMRFCGICCSKCKCVPSGTYGNKHECPCYRDLKNSKGRPKCP
>CrGASA22	MAIAKLVSVLLLALLGISMIATQVMAKDAAQYHLDSGNYGPGSLKSYQCPGQCSRRCSQTQYHKPCMFFCQKCCNKCLCVPPGYYGNKAVCPCYNNWKTKRGGPKCP
>CrGASA23	MSPFLSPLFEPFLVLQFTQVVLLVVIHIVEGGLCLLVTMAMARFLLGLILALIAISMLQTMVMASHGHGGHHYSDKKKFGPGSLMSYQCPSQCSRRCSKTQYHKPCMFFCQKCCRKCLCVPPGYYGNKAVCPCYNNWKTKRGGPKCP

## Sheet: cDNA (coding region) sequences
The sequence information of the CrGASA family
>CrGASA1	ATGCAGAAGAAAAGGAAAACTCTACTATTGCTTCTTGTGTTGGCTGCACTGCTCTTCTGCATGCCAAAGGAGTCATCTGCTGATTCTAATGTCAATGTTCAAGACCATCTCACCAATTCTGAGATGGTAAAAGGACCCAATAGAAGGCTTTTGTCATTTGTGGATTGTGGAGAGAAGTGTAAGGTAAGGTGCAGTTTGCACTCAAGGCCAAAGATTTGCCACAGAGCTTGCGGAACATGCTGTTCAAGGTGCAAATGTGTTCCTCCAGGCACTTATGGAAACAGAGAAGTGTGTGGAAGGTGTTACACTGATATGATTACTCATGGCAACAAGCCCAAGTGTCCCTAG
>CrGASA2	ATGGCTCTCACTAGGCTTCTAGTTGCATCCCTTCTGTTATCCTTTATCCTCTTCCATGTCATTGATGCTGATCAACCGGTGGACACACAGACTCAGGGTTCTCTTCTTCAGCAGATAGATTGTAGCGCGGCATGTGCTGCGAGGTGCCGTTTAGCATCTCGTCAACGCATGTGCCACAGAGCGTGTGGAACTTGCTGCAGACGTTGCAACTGCGTTCCACCGGGTACTTCCGGTAACCAAGAAGTTTGCCCCTGCTATGCCAGCCTCACCACCCATGGTGGCAGACGCAAGTGCCCTTAA
>CrGASA3	ATGAAGCTTGTGTTTGCAAATGTGCTATTTGTGTGCCTTGTCTTCACCTCCTCCATGTTGGAAATCTCAATGGCTGGTTCTGCTTTCTGTGACTCAAAGTGTGGAGAGAGGTGTGCCAAAGCTGGGGTTCAGGACAGATGCATGAAGTTCTGTGGGATTTGCTGCGAGAAATGCAAGTGTGTGCCATCTGGAACTTACGGTAACAAGCACGAGTGTCCTTGCTACAGGGACTTGAAGAACTCCAAGGGCAAGGCCAAATGCCCTTGA
>CrGASA4	ATGGCGCTACGAATGCTTCTTGTGTTGGGGATGTTTCTGCTGGTGTGCCTTGTCAAGGTTTCATCTGATCTAAAGATAGAACAAGAAATAGTGGAAGAAGAAGATCTACGTTTTCCTGATGAGCCACTTATTGTGAGAGGCGGGAACAGAAGACTAATGCAAGACATAGATTGTGGTGGGCTATGCAAGTCAAGGTGCAGTGTTCATTCTAGGCCCAATTTGTGCAATAGGGCATGCGGAACATGCTGTGTGAGGTGCAAATGTGTTCCACCTGGCACCTCTGGAAATAGGGAACTGTGTGGGACTTGCTATACTGACATGACTACTCATGGTAACAAGACCAAGTGTCCTTAG
>CrGASA5	ATGCACTCACTTGCCAATGGACTAGAGGTCACCAAACCATTGTTGGAGACATCTTGGAAAGGATACCTTGCTGCATTATCTGCATCTAGTTACTCCTATGTTTCTTTACTCAAGCATTTTCTTCTAATCCTGAACCCAGGTGGATCTTCAATCTCTCTGACATACATTGCTTCAGAAAGGATCATTTCGGGATATGGTGGTGGTATGAGTTCTGCAAAAGCTGCACTGGAAAGTGATACACGAGTGCTTGCTTTTGAAGCGGGAAGAAAACGCAAAATTAGAGTAAATACTATATCCGCTGATATGTGCTCGTCGAAGTACGCGCAGAGATGCGCAAAAGCTGAGATGAAGGACAGATGCATGAGGTTCTGTGGGATATGCTGCAGCAAATGTAAGTGT…
>CrGASA6	ATGGCGAGAAAACTAAGCATCATTATACTCTGCCTAGTTCAAATGTTGCTTCTTCTTGTAGAAAACCATGCTGAGATTGTTGTGTCTACCATTGAGGCTCCAGCTCCGCAGCCTCACAAAAACACTACCCATTTTCCCAATCATGGCATCACTGAAGGAAGCCTTCAACCACAAGAATGTGGCCCACGTTGCACAGGTAGATGCTCAAAGACACAATACAAGAAGCCTTGCATGTTCTTCTGCCAGAAGTGCTGTGCCAAGTGCCTATGTGTGCCTCCTGGAACTTATGGCAATAAGCAGATTTGCCCTTGCTACAACAACTGGAAGACCAAAAGGGGAGGACCCAAATGTCCCTAA
>CrGASA7	ATGGCTATGGCTAAGTTCTTTGTTGTTCTCATCTTGGCACTCATTGCTATTTCCATGCTTCAAACAATGGTCATGGCTTCTAATGGGCAAGGAGACCACCTGTATGATAACAAGAGCAAATATGGACCTGGGAGTCTCAAGAGCTACCAATGCCCATCACAATGCTCGAGGAGATGTAGCAAGACCCAATACCACAAGCCGTGCATGTTTTTCTGTCAGAAGTGCTGCAGGAAATGCCTGTGTGTGCCCCCAGGGTATTATGGAAACAAAGCTGTGTGCCCTTGCTACAATAACTGGAAGACCAAGGAAGGAGGACCCAAGTGCCCTTGA
>CrGASA8	ATGGCCAACCTAAGCATCTTTGTGTTCTGCGTAGTTGCAACGCTTCTTCTTCTTGTGGAGAGCAATGCTGGTATTGCTGCTACTCCCATTAAGGCTCCAGCTCCAGCTCCAGCTCCACATCCTAGTGCCAACAACACTTCCAAGAAGGGCACTACTGAAGGCAGTCTTCAACCACAAGATTGCAGTCCTCGTTGCGCAGACAGATGCTCCAACACACAATACAAAAAGCCGTGTTTGTTCTTCTGCAATAAGTGCTGTGCCAAATGCTTGTGTGTGCCTCCCGGAACTTATGGAAACAAACAGGTGTGTCCGTGCTATAACAACTGGAAGACCAAAAGGGGAGGGCCCAAATGCCCATGA
>CrGASA9	ATGGATTTCTTCAAGGTCTTTCTTTTGGCCATTCTTCTACTACTACAGGCTTTTGCTGAAGCTTCATCCACTAGTAGGGTGGCCAATTCTATTGAAAACACATATGAAGGAAGTCAGACTGTGGTTATTGATAGCAAACATGTCCAATTGCACAAAATCAATTGCAACCATGAGTGCTCTCGAAGATGTAGCAAAGCTTTGAAAAAGAAGAGGTGCAAACGAGCATGCAAGTCATGTTGCTATAGATGCCACTGCGTGCCCCCTGGTACCTATGGCAACAAGGAGCTTTGTCCATGTTATGCGGCTCTCAAGACTCATGGGAATAAGCCTAAATGCCCTTGA
>CrGASA10	ATGGCCCTCACCAAAAACACAATAGTCTTGGTTATTCTCTGTTTCATTTTTATACAAGAGTTGGAGATCTATGGGGGAAATCAGCACATGGTTGCTTCCCAGCATATAGAGTGTGGTGAAAAGTGCGGTTACAGATGCAGTAAAGCTAGCAGGCATAAAAGGTGCGTAAGAGCATGCAATAGTTGCTGCGAGAGATGCAATTGCGTGCCACCTGGCACATCTGGGAACCGAAATGCGTGTCCTTGCTATGCTTCTCTTACCACACATGGAGGAAAGCTCAAATGTCCATGA
>CrGASA11	ATGCTATCACAAGCCCCTCGAAACACAAATAGCTACATTTGCTGTCTCATAACAACAATGAAGCTTCTCTTTGTCCCGCTACTGTTTTGTTCTCTTCTTCTAAGCTCCTCTTTCTTGGAGCCAGCCACTGCGTATGGATATTCATCATATTGCAGTAACAAGTGCTCGTACAGATGCTCTGCGGCAGGGGTTAAGGATAGGTGTCTGAAGTACTGTGGAATATGCTGTGTGCAGTGCAAATGTGTTCCTTCTGGAACATATGGGAACAAGCATGAGTGTCCTTGCTACAGGGACAAGCTCAACAAGAAGGGCAAGCCCAAATGTCCTTGA
>CrGASA12	ATGTCTAAAATTGTGTGTGCATTTCTTCTCATCTTTGCAATGGCTTTCGTGACTCGAGTTGCTTATGCTGGTGGCGAAGGATCACTTAAGCCTCAAGAATGCTCGGGCGCATGCAATTATCGTTGTTCAGCGACTCAATATAAGAAGGCGTGTTTGTTCTTCTGTAACTATTGTTGTCAGAAATGCTTGTGTGTCCCATCGGGAACGTATGGTCACAAGGAAGAATGTCCATGCTACAACAACATGAAAACCAAGAAAGGAGGACCCAAGCTGGTGGCGAAGGATCACTTACGCCTGAAGAATGCCCGGGCGCATGCGACCAACGTTGTTCAGCGACTCAATACAAGAAGGCATGTCTGTTCTTCTGTAACTATTGCTGTGAGAAATGCTTGTGTGTCC…
>CrGASA13	ATGGCATTTCGCTACCTTCTCGTGTTAGGGATCTTACTGTTAGTCTGCCTTCATAAGGTTTCATCTGATGTTAAGATAGAGAAGGAAGAAGATGAAGAACTTGGCTTTCCTGATGAACCGCTTATTGTGAGAGGCGGAAACAGAAGGCTAATGCAAGGCTTAGATTGCGGAGGATTGTGCAAGACAAGGTGCAGTGCACATTCGAGGCCCAACGTGTGCCACAGGGCTTGTGGAACATGCTGCGTGAGGTGTAAGTGTGTCCCACCTGGTACCTCTGGCAATAGGGAACTATGTGGGACTTGCTATACTGATATGACCACCCACGGCAACAAGACTAAGTGCCCTTAG
>CrGASA14	ATGAAGTTAGCATTTTCAGCTCTGTTACTTATGTTCCTTGTCCTCAGCTCCTCTTTGTTCCAAGTCTCAATGGCTGGCTCTGATATGTGCTCGTCGAAGTGCGCGCAGAGATGCGCAAAAGCTGGGATGAAAGACAGATGCATGAGGTTCTGTGGGATATGCTGCAGCAAATGTAAGTGTGTGCCATCTGGGACTTATGGCAACAAGCGCGAGTGTCCTTGCTATAGGGACTTGAAGAATTCCAAAGGAAGGCCCAAATGTCCTTAA
>CrGASA15	ATGGCTATTTCCAAGACTCTCTTCGCTTCAATGCTCATTTGTCTATTTATTCTCCACTTTGTGAAATCAGATACAATGATTGCAATGCGGCTTGCAACCGGAGGTGCCACCTATCATCAAGGCCAAACCTGTGTAAGAGAGCATGTGGTACATGTTGTGAGCGTTGCAATTGTGTGCCTTCAGAAACAAAACTCCCACATTCTTGAAGTCATGGCTATTTCCAAGACTCTCTTCCCTTCAATCCTCATTTGTCTAGTTATCCTCCACCTTGTGAAATCAGATACAACGATAATCAGCACGAAGGTGGAGAGCGAATCACCATCACCACCACCGAAGATCGATTGCGATGGAGCTTGCAACCGGAGGTGCCAGTTATCATCAAGGCCAAACCTGTGTAAG…
>CrGASA16	ATGGTTCTCTCTAAGCTTCTAATCGTTTCCCTTCTTGCATCACTTCTCCTTCTTCATCTTGTTGATGCAAATCAATCGGAACAGCAGGGAAACGCACAAACGCAGGGTTCTCTGCTTCAGCAGATAGATTGTAACGGAGCATGTGCCGCGAGGTGTCGTTTATCATCTCGTCCACGCCTATGTCAAAGAGCATGTGGAACTTGTTGTAGACGTTGTAACTGTGTGCCACCTGGCACTGCTGGTAACCAAGAAGTGTGCCCCTGTTATGCCAGCTTGACTACCCGTGGTGGCAAACGCAAGTGTCCTTAG
>CrGASA17	ATGCTCCCTCCCCCATACATGGCTTCCAAATCCATTCTTCTTCTGGCCACTTTCCTTTTGGTTGCCACTAAGGTTTTTTCTTATGATGGAGATCTCAAGATAGTGGTAAACTATGCAAGTCCTCAAGTTCCTGCAGCTCCTCCACCAGTGAAGTCTCCAACTCCTAGCCCTTCAGTGAAATCACCTCCTTATTCACCCCCAGTTTCAACACCCCCTGTAAAGGCACCACCAGTTTTAACACCCCCTGTAAAGGCACCACCAGTTTCTACACCCCCTGTAAAGGCACCACCAATTTCTACACCCCCTGTGAAGGCACCACCAGTTTCTACACCCCCTTCAAAGGCGCCACCAGTTTCTACACCCCCTGTGAAGGCACCTCCTGTTCAGCCACCATATGTG…
>CrGASA18	ATGTCACCATTCCTTTCTCCTCTCTTTGAACCCTTTTTGGTGCTTCAATTTACACAAGTAGTTTTGTTAGTTGTTATACACATAGTTGAAGGGGGTTTGTGTCTTCTAGTAACAATGGCCATGGCTAGGTTTCTTCTTGGTTTGATCTTGGTCCTCATTGCCATTTCCATGCTTCAAACAATGGTTATGGCATCTCATGGACATGGAGGCCACCACTATAGTGACAAGAAAAAATTTGGACCCGGCAGTCTCATGAGCTACCAATGCCCTTCACAATGCTCAAGGAGGTGTAGCAAGACACAGTACCATAAGCCTTGCATGTTCTTTTGTCAGAAGTGTTGTAGAAAATGCCTTTGTGTACCCCCGGGGTATTATGGGAATAAAGCTGTGTGCCCTTGC…
>CrGASA19	ATGTGTAGTATGCGAATAATGGAAACAGATATGTGCTCGTCGAAGTGCGCGCAGAGATGCGCAAAAGCTGGGATGAAGGACAGATGCATGAGGTTCTGTGGGATATGCTGCAGCAAATGTAAGTGTGTGCCATCTGGGACTTATGGCAACAAGCACGAGTGTCCTTGCTATAGGGATTTGAAGAATTCCAAAGGAAGGCCCAAATGTCCTTAA
>CrGASA20	ATGAGTTCTGCAAAAGCTGCACTGGAAAGTGATACACGAGTGCTTGCTTTTGAAGCGGGAAGAAAGCACAAAATTAGAGTAAATACTATATCCGCTGATATGTGCTCGTCGAAGTGTGCGCAGAGATGCGCAAAAGCTGGGATGAAGGACAGTTGCATGAGGTTCTATGGGATATGCTGCAGCAAATGTAAGTGTGTGCCATCTGGGACATATGGCAACAAGCACGAGTGTCCTTGCTATAGGGACTTGAAGAATTCCAAAGGAAGGCCCAAATGTCCTTAA
>CrGASA21	ATGAGTTCTGCAAAAGCTGCACTGGAAAGTGATACACGAGTAAGCTTCAACTTTTCTGCCCCTGAAAACTCACCATTTCACCAAGCTTTGATGTGCTTCATTTTTAGTGGTCAGTGTATTTCACTTGTCCCTGGATTTTTAAAATTACATCATAAATTCATGCCTTTTCAGGTGCTTGCTTTTGAAGCGGGAAGAAAGCACAAAATTAGAGTAAATACTATATCCGCTGATATGTGCTCGTCGAAGTGCGCGCATAGATGCGCAAAAGCTGGGATGAAGGACAGATGCATGAGGTTCTGTGGGATATGCTGCAGCAAATGTAAGTGTGTGCCATCTGGGACTTATGGCAACAAGCACGAGTGTCCTTGCTATAGGGACTTGAAGAATTCCAAAGGAAGG…
>CrGASA22	ATGGCCATAGCTAAGCTTGTCTCTGTTCTCCTTCTGGCACTCCTTGGCATTTCCATGATAGCTACTCAGGTAATGGCAAAAGATGCTGCTCAATATCACTTGGACAGTGGGAATTATGGACCTGGGAGTCTAAAGAGCTACCAATGCCCTGGTCAATGCTCTAGAAGATGTAGCCAGACACAATACCACAAGCCGTGCATGTTCTTCTGTCAAAAATGCTGTAACAAGTGCCTTTGTGTTCCTCCTGGCTATTATGGGAACAAAGCTGTGTGCCCCTGCTACAACAACTGGAAGACCAAGCGTGGAGGACCCAAATGCCCTTAA
>CrGASA23	ATGTCACCATTCCTTTCTCCTCTCTTTGAACCCTTTTTGGTGCTTCAATTTACACAAGTAGTTTTGTTAGTTGTTATACACATAGTTGAAGGGGGTTTGTGTCTTCTAGTAACAATGGCCATGGCTAGGTTTCTTCTTGGTTTGATCTTGGCCCTCATTGCCATTTCCATGCTTCAAACAATGGTTATGGCATCTCATGGACATGGAGGCCACCACTATAGTGACAAGAAAAAATTTGGACCCGGCAGTCTCATGAGCTACCAATGCCCTTCACAATGCTCAAGGAGGTGTAGCAAGACACAGTACCATAAGCCTTGCATGTTCTTTTGTCAGAAGTGTTGTAGAAAATGCCTTTGTGTACCCCCGGGGTATTATGGGAATAAAGCTGTGTGCCCTTGC…

## Sheet: gDNA sequences
The sequence information of the CrGASA family
>CrGASA1	CATTGGCAGGTCCTCATATACTACAAAATACAACACACTTCAGCTTGTAAACAGTGCTCCAAAATGCAGAAGAAAAGGAAAACTCTACTATTGCTTCTTGTGTTGGCTGCACTGCTCTTCTGCATGCCAAAGGTAAGAGTACTAAACATGCATGGTCACTTGCTCAATAATTTTAATTAACATCAGAATTTCAAATCTTTGCCTTAATGTTTGAGCTTAATTAATTTGCAGGAGTCATCTGCTGATTCTAATGTCAATGTTCAAGACCATCTCACCAATTCTGAGGTTGCATGTCTTTTTCTTCTAACCATCTTTGTTCTAACTTCTAAGTACTGTAGCTAGCTAGTTACTGATTTCACTGGCTACTGTGTTGCAGATGGTAAAAGGACCCAATAGAAG…
>CrGASA2	ATAAATAAAGGCTCCTAGTTTCTCATATTCCGTGCGCTTTTCACTTTCAAGTACAATACCTCTTCAAACTCCTCTTTGCTATAGCCATAAGCCATGGCTCTCACTAGGCTTCTAGTTGCATCCCTTCTGTTATCCTTTATCCTCTTCCATGTCATTGATGCTGATCAACCGGTAATTTAATTAAACATGCCGCTTCTTCATTTCTATGTTTGGTGGATTCATTCTGTATAGGATATGTTCTGCTTTCCTTTATGATCAAATCAATAAGCTAATTAACTTGCTTTGGAGAAACCGCAGGTGGACACACAGACTCAGGGTTCTCTTCTTCAGCAGATAGGTATATTATGACCAGCAATATAACATGATAGTTTATAATTTAATTATCAAACAGTTTAAGTT…
>CrGASA3	ATAAATTCTCATGTATGATCTTCCTACCTTTACACCTACCCTTCATTTATTACTATAAATTGTACCCTTAACTGGCTCGCATTTCCGCAACACAACCTAGCAAGCTTCAGAGTTATTCCCAGTTTATTACTTCTCTTCGGCCAAAGTAAAGATGAAGCTTGTGTTTGCAAATGTGCTATTTGTGTGCCTTGTCTTCACCTCCTCCATGTTGGAAATCTCAATGGCTGGTTCTGGTAAGCCATTTAAGCCTAGTGGTGTTCCTCCTTCACTTCCCCATCACTGCATGTATGTTTCAAATATTAATTAATAGTTTAGGGATTTGCCATACTTTACTAACTGATGAAATTAATGTTGTGCGGTGGTGGATTTAGCTTTCTGTGACTCAAAGTGTGGAGAGAG…
>CrGASA4	CGTACCGCTGGTTTTGCTTTCCTCTATATAATGCTAATAATGTGTGAACTGTAAAGTGTATTGGTCAGAAATTTGAAGTTTAAGACTTCAAACCCTTTTGGCTTTAGGTTCTTACTCTCTGCTGCCATGGCGCTACGAATGCTTCTTGTGTTGGGGATGTTTCTGCTGGTGTGCCTTGTCAAGGTACACCAATGCCATGTCTTCTTGCACATAATTAATAATAAAATCTTTGTTTCAAGAATTTTGTTATTAATGATTTTGTTTAACAGCAGCTTCTATTTTCCTTCTAGTTTTCATCTTTTGGTGGTTTATCGTGCAGGTTTCATCTGATCTAAAGATAGAACAAGAAATAGTGGAAGAAGAAGATCTACGTTTTCCTGATGAGCCAGTACGGTTTTA…
>CrGASA5	AAAAAATTTGAAAACGTAAGAGACTTTTTTCCGTAAGCTTTTTCTCCTTCTTCGTGATGGCAGGGTCAAACATTGAGAAAGAGTCCATTGCTGTCCAGTCATAATCAATAGGAGTAGTTCCGATTCAGTTCAATCAAATTTTAAAATTTCACTTTGGCCTTGTAGTAGCTTGCTATCCTATGTTGGTAAGTAACCATTTTGAACTGAGCTTGCTTTCTTAACTCTTAAATTAGGTCGAAGTTATCTTCTTTGATATTATGATATTGCAATGACCCAATCGGAGCATAGCGCGGAGTATAGTGAGCATAGCGCGGAGCATAACGCGGAGTATAGTGCTGAGCACATTTTGAGCGTAAAGCATTGCGGAAGCACATCATCAACATTTAGAGTGGCATATCA…
>CrGASA6	TCTATAAAATACCCTGAAATCTCATCACCCTATAATTATGTATACCCACAAGTTCTTGAAGACCACACTTGATAGCTGAGATAACTTCTCTTTATTTCACTTTTTCTCAGTTCCTTTGTGTGAGGTCCATTTTGTGCAATGGCGAGAAAACTAAGCATCATTATACTCTGCCTAGTTCAAATGTTGCTTCTTCTTGTAGAAAACCATGTAAGCCAAAACAAAATCTTATACTTCTCTTTCTCATTTTATGATAACTTCAAGCTCAGCTTTTAGTTGTCTAGCTCTGTTCTAAGCCCTGCATTGATGCTTCCACTTGAAATTCATTTATTATTTATGTCACAAGAGACCGCTTCATTGTTTCAAATTGAATTTAACGTGGGACATGATGCCATGTTTGAG…
>CrGASA7	CACACTATCTCCTCTCCAATATCCCTCTTGTTTTGTGCTTTAGAGAAACTTGTGCCAAAACAAGAGGGGTTCAAGCCAGGGATCATTGCGTGTACGCAAAATGGCTATGGCTAAGTTCTTTGTTGTTCTCATCTTGGCACTCATTGCTATTTCCATGCTTCAAACAATGGTTGGTCTTTAATAATAATGTCAAAGAACCAGACACATTTACACACAACACAATTTTTTTTTCTTTTTTATTTACCATTATTAGTATATAGTGATTAGAATTTGAAGGGTTCTTACATAGTTACATTGAATGGCTTGATTTTTCAGGTCATGGCTTCTAATGGGCAAGGAGACCACCTGTATGATAACAAGGTATAAATTTATAACCTCTCTCTTTTTTTGGGGTGTAAA…
>CrGASA8	CAACTCCATGCCATTTGACATTCACTTAAGGGAAACATTTTCTTTTATTATAGTGCTATTGAACAGTTGAGAGTATAAACGGATGGTCCAAGTTAACAAAAAATTATTCGTCGTGGTGAAAACTCTTATGCTATGTAAATCACGAACTACGAACTCCATGCTATTCGACATTCTCTTAAGGGTGACATTTTCTTTAATTGAAAGTGTTATTGAACACTAGAGCGTATAAACGCACGCTCCAAGTTTCCCTAAACATTCCCTTTTCTCTTCTCTAAGAAGTTCGAACATATGATTAATAATGTCCAGTCGCAATAAAAGAAGGGTCAGATTGGGCTATTGAATAGGCAAGAATATATGATTGTGTAGAATATGCAATGTTCATAATATAAAGTTGCTGTA…
>CrGASA9	AAGAGATAAAGGGTAAAATAAAATACTAAAATTACCAAGAAAATGTGTATATAAACCCACCACCTCTTCAATACTTATTCATCATATCAACCTATAGCACAGGATGGATTTCTTCAAGGTCTTTCTTTTGGCCATTCTTCTACTACTACAGGTAGTTCGAATTGCATATACAGTCTCAATTAAAAATGCCAAAACATCTTTAATTTTTTTTTATAAAGGTAGAAGAGTTGGTTCTATTCTCACTACACAATTTGTATTTTGGTTTGTGCCTTTCCCACTTTTAGGCTTTTGCTGAAGCTTCATCCACTAGTAGGGTGGCCAATTCTATTGAAAACGTGAGTTATTATTATAATTTTCTATTTTCATGCCTTTGTTATAAGAGAAATTTTCAATTAGCCA…
>CrGASA10	AGAAAACTTTCAAAGTGCATGCATATGAATCGGGTATGGTTTGTTGAAGGATTTTGAATCACATTATAAGGGTACAAAACTGGAAAACATGTCTTCTCAAAAACAACCATTCTTTTCCCCATATAAATAGTGTGACCATCTAAGCTTGTCACTCTGAATTATCTGTCACTCTCTCTTTGTCTTAAAACTTGTTTTTCTTGTAATCTAAGAAACCAGGTAACTATGGCCCTCACCAAAAACACAATAGTCTTGGTTATTCTCTGTTTCATTTTTATACAAGAGGTAAAGTACTTTCTTCATAATTAATTTTAATATAACATTACTTCAATTCCTAGCTTCTTATGTTAATTTATATATTGATGAGTTTTTCCTGGGTTCTAGCCATTATATATTTTTTAA…
>CrGASA11	CATCAATCAATATAAATACATGCTAGCTCTTGCTAATGCTATCACAAGCCCCTCGAAACACAAATAGCTACATTTGCTGTCTCATAACAACAATGAAGCTTCTCTTTGTCCCGCTACTGTTTTGTTCTCTTCTTCTAAGCTCCTCTTTCTTGGAGCCAGCCACTGCGTATGGATATTCATGTAAGATTTTCTTCTACAGTTGTATAAAACAATATGTATTTTGTTTCAGTGAATATATATATTTTGAGGTTAGCAATTTGGAGGGTGCATTGAATCATTGATGTATATTTTGCGCTGTGGATGATAACAGCATATTGCAGTAACAAGTGCTCGTACAGATGCTCTGCGGCAGGGGTTAAGGATAGGTGTCTGAAGTACTGTGGAATATGCTGTGTGCAG…
>CrGASA12	GTAGCTTTGTCTAAGAGAAAAACTAGCCAAAGCATCATGTCTAAAATTGTGTGTGCATTTCTTCTCATCTTTGCAATGGCTTTCGTGACTCGAGTTGCTTATGTGAGTGATCTCTCTCTCCCTCTATTTTTTTCCTATAAATAAACTATAATGCTATACATACATATACATAACTGAAAATTCAAGCCACTCAAATAGTAAGCAAATAAACTGCTTTTTTTTCCTCTTCTTATTTTATTAAGAATATTCTCATACATATTATAAAGTCAAGCTACTTTTCCTTTAAAATAAGTTTTATTTTTAAACGTGAAAGTATTATTTATTAATATTCTTATATTGTTAATTTTTTTAAAATTTTTATTTAAAATTTCAGCTTTGATTTTCTTAAATTCTTAATTT…
>CrGASA13	AAGATATGAGTTGTTTTTGCCTATATAAATGCTGCTATGTAGAGTGAGGAAATCACCAACTCAACCTTAGAACAATTCTAACTTCTTTAGCATCTGTGTACTTTGTTCTCCTTGCAATGGCATTTCGCTACCTTCTCGTGTTAGGGATCTTACTGTTAGTCTGCCTTCATAAGGTGCTCAAATCACCATGACAGTGCTCTTTTTGTTAAGATTCAGTTTCAATCCGCTTGAAGCTGAGAATCACAATTTTTTATTTATTTTTTCATACAGGTTTCATCTGATGTTAAGATAGAGAAGGAAGAAGATGAAGAACTTGGCTTTCCTGATGAACCGGTAATTTTTTTCCCCAAATAGTAGTTTCTTTACATATGATAGTTTTCTGAAGTGCTTAAAAATACC…
>CrGASA14	AAATTCTCATTGTTAACACTTTCCTACCCTTTCACCTACCATTCATTTTGTTACTATAAATAACACTTCCTCACTTCCTCACACTCCCACAACATATCCTAAATTAGCTTCACCATTCACACCCTTCCTCTGTTTCACTCACCGCTTCTCCAATTAATTACCATAATCCCTCCTTCATCACAATCACATCTAGATATACTTCTCCTCCCTCTGTTCTCTATTCTACACTGTGAAACCAAGATGAAGTTAGCATTTTCAGCTCTGTTACTTATGTTCCTTGTCCTCAGCTCCTCTTTGTTCCAAGTCTCAATGGCTGGCTCTGGTATGCCCTAAGCCCTAACCCCTTCCCAGTTAGTACTAGTATTAAACACTTAATACTTTGTACCCTTCATTTTATAT…
>CrGASA15	ATGGCTATTTCCAAGACTCTCTTCGCTTCAATGCTCATTTGTCTATTTATTCTCCACTTTGTGAAATCAGATACAATGGTAAACCTATCATTTCCCTTAAATACAAATTACAATTATATATATAATTTGTGAATCTCAATCTTTTATTTTTCTTCTTTTTTAATCAGACAACCAACAGCATGGTGGAGAACACATCACCACTAAAGATTGGTACAAAATCATTTATGTCTCAGCAACAATCTTTTATTGAATAATAGATTTTATCTTATTTTAAAATATTAATTGAACTAGATACATTATTTTATGCAAATGTAGATTGCAATGCGGCTTGCAACCGGAGGTGCCACCTATCATCAAGGCCAAACCTGTGTAAGAGAGCATGTGGTACATGTTGTGAGC…
>CrGASA16	ACCATGTCCTTGAAAGGCAGCCATCTGGATACTTCACGCACCAAATAATAGTGCTTTTTATCTTTGGCCACCGCTTCTCGATGCTTCCAAGACTCCTTTTCAGTTTTCGTTACCAAATTTCCCTCACCAACTTCCTCATTCAGCTATCTTCCGCGTATGCACCACCCACTTACATTTATATTACTCTACCCCGTACTTACTACTACTTACCCCTCTCTCTGCAACCCTCATCAACTATAAATACCCTCTCTTCTTCAACCCATTTCAATCAACAATTCCAAATAACAACATATACATCTTTCTCTTTTCCTATATTCTATAGTCATGGTTCTCTCTAAGCTTCTAATCGTTTCCCTTCTTGCATCACTTCTCCTTCTTCATCTTGTTGATGCAAATCAA…
>CrGASA17	TCCTTCTACTCTTTTTAACTTTTTCTCATACCTCTCCCCATCCTTGACCTCTATATAACTCAACTTCTAGTTATTGCTTCAATCAACACTCACTAGCTTCTTGCTTTTGAGTTTTGACTCTTCTTCCAACCTTTATGCTCCCTCCCCCATACATGGCTTCCAAATCCATTCTTCTTCTGGCCACTTTCCTTTTGGTTGCCACTAAGGTATATATACATTTTATTCCACACTTCACTCACTCATCATTTGCACATTATTAATTCATACTCCAAGAAAGTGAAAATAAGTTACTTAATCTCTTGATTAATTCATGCCTTTTTAACTTAACTTGAATATCCCACCTTTATCTTTAACATCTTCATGTGCAGGTTTTTTCTTATGATGGAGATCTCAAGATAG…
>CrGASA18	CTTTTCTTCTATAAATGCTCCCACATTGTCTTTATGTCACCATTCCTTTCTCCTCTCTTTGAACCCTTTTTGGTGCTTCAATTTACACAAGTAGTTTTGTTAGTTGTTATACACATAGTTGAAGGGGGTTTGTGTCTTCTAGTAACAATGGCCATGGCTAGGTTTCTTCTTGGTTTGATCTTGGTCCTCATTGCCATTTCCATGCTTCAAACAATGGTTAGTCTTTTAAGTTGAAACACACATTCTAAATTTGTTGTGAATTTGTGAGGTTTTGAAAGATTTATCACATTTTTGGGGCTTTATTTTGTAGGTTATGGCATCTCATGGACATGGAGGCCACCACTATAGTGACAAGGTAGAACAAACCTATTCTTAATGCTTTCTTCTCTCTCTTTGTGG…
>CrGASA19	ATGTGTAGTATGCGAATAATGGAAACAGATATGTGCTCGTCGAAGTGCGCGCAGAGATGCGCAAAAGCTGGGATGAAGGACAGATGCATGAGGTTCTGTGGGATATGCTGCAGCGGACAGATGCATGAGGTTCTGTGGGATATGCTGCAGCAAATGTAAGTGTGTGCCATCTGGGACTTATGGCAACAAGCACGAGTGTCCTTGCTATAGGGATTTGAAGAATTCCAAAGGAAGGCCCAAATGTCCTTAA
>CrGASA20	CGCAAGAGACTTTTTCCTGTTAAGCTTTTTCTCCTTCGTGATGGCAGGGTCAAACATTGAGAAAGAGTCCATTGCTGTCCAGTCATAATCAATAGGAGTAGTTCCGATTCAGCTCAATCAAATTTTAAAATTTCACTCTGGCCTTGTAGTACCTTGCTATCCTCTGTTGGTAAGTAACCATTTTGAACTGAGCTTGCTTTCTTAACTCTTAAATTAGGTCGAAGTTATCTTCTTTGATATTATGATATTGCAGTGACCCAATCGGAGCATAGCGCGGAGCATAGCGCGGAGTATAGTGAGCATAGCGCAGAGTATAGTGCTGAGCACATTTTGAGCGTAAAGCATTGCGGAAGCACATCATCAACATTTAGAGTGGCATATAGAGAAGGTACGACTACT…
>CrGASA21	TGAAAACGCAAGAGACTTTTTTCCGTTAAGCTTCTTCTCCTTCTTTGTGATGGCAGGGTCAAACATTGAGAAAGAGTCTATTGCTTGTCCAGTCATAATCAATAGGAGTAGTTCCGATTTAGCTCAATCAAATTTTAAAATTTCACTCTGGCCTTGTAGTACCTTGCTATCCTCTATTGGTAAGTAACCATTTTGAACTGAGCTTGCTTTCTTGACTCTTAAATTAGGTCGAAGTTATCTTCTTTGATATTATGATATTGCAGTGACCCAATCGGAGCATAGCGCGGAGTATAGTGAGCATAGCGCAGAGCATAGCACAGAGCATAGCGCGGAGTATAATGAGCATAGCGCGGAGTATAGTGAGCATAGCGCAGAGCATAACGCGGAGTATAGTGCTGA…
>CrGASA22	GGCTGAGGAGTTAAAAGGCAACCGCATCTATTTAAAGCCCATACAACCTCCTCATTTGCACCAAACCAAACCAAACGCACCAAATTATTAGGCCTCTTACACCACAGGCCCCTCTCCCTTTCCCCACACTCTTGAGTACTCTTTTCTTCTCTCTCTCTCTCTTTCTCTTTCTCTACGAAGAGATTTTGGACCCTTTTGTCTAGTGCAATGGCCATAGCTAAGCTTGTCTCTGTTCTCCTTCTGGCACTCCTTGGCATTTCCATGATAGCTACTCAGGTTAGTCCCATCCTTAAACTATCCATTATTACACAAACATGTTACATTTGAGTAACATTGTTATGCACTATATGCTCTAAGTTTGAAGAAAAAAACCTTACTTAAAATTAAAATTTTTATTGT…
>CrGASA23	ATCAACTTTTCTTCTATAAATGCTCCCACATTGTCTTTATGTCACCATTCCTTTCTCCTCTCTTTGAACCCTTTTTGGTGCTTCAATTTACACAAGTAGTTTTGTTAGTTGTTATACACATAGTTGAAGGGGGTTTGTGTCTTCTAGTAACAATGGCCATGGCTAGGTTTCTTCTTGGTTTGATCTTGGCCCTCATTGCCATTTCCATGCTTCAAACAATGGTTAGTCTTTTAAGTTGAAACACACATTCTAAATTTGTTGTGAATTTGTGAGGTTTTGAAAGATTTATCACATTTTTGGGGCTTTATTTTGTAGGTTATGGCATCTCATGGACATGGAGGCCACCACTATAGTGACAAGGTAGAACAAACCTATGCTTAATGCTTTCTTCTCTCTTTG…

## Sheet: Promoter sequences
The sequence information of the CrGASA family
>CrGASA1-Pro	ATTGTTGAAAATATCAAATAATTTAAAATATATTTATGCAACAATAATCATTTTAAATCTAATGAAACCTGATTAAAAAAATTAGATTTGATTAGACTATCATATATATATATATATATATATATAATAACCATTCATTCGTAAATTAATTCTAATAGTTTAACAAATTTGATATTCAACTTAAAGTAATGGAATTTAACATTTTTAAAATAAATTTAATCTAAAAATTTTAACCAACTTATTTATTTTACTTCGAATCAGGTTGAGTTGATCACATTGATCAGATTAATCTCGTCTATAACACACCTACCTACCTATAACGAAGATCTCGAACTTTGAAAAAATGTGACGATCCTTGAGATTTTCAAATGTACAAAGTAATCCCTTCATTATTTATTT…
>CrGASA2-Pro	TTTATAAAAAATAAATAGATAAATAAAAGATAAATTATACAAAATATATTAATAATAAAATAAATAAAATTATCAAACAAAATTAAAATATCTTTAAAAACTTTTTAAGTAATAATTTTAATTTTTAATTATTTTCAACAATAATATATTTAAATTGTTTTACCATCTAAACAATTAAAATTATATAATAATAATAAATTTAAAATTAAAATAATTTAATATAAGATTGTGGTTCAACCTCGTCACTCGTCACTCTCTATATTGTAAAGAAAAAAAATATTATACCATCCAACGATTCTTTTCTATTTAATGGCCAATAGTACGTCTTAGCAAATAAATCTGGTTAATGTTATCCTTATAAAAGATTACTACTATCATAATATATACTGCTGAAAATTT…
>CrGASA3-Pro	CCTGTAAAATTGGAAAGAAATGTTTCATCTTGAAACTATTAAAACTGAGTTGATAGCAAAGAGTTCAAGACCATGATATTCGTACACATGGGATTTATTAAGGGGTAAAAAAGAAGAGATAGATAAAAAGAAAAATGATAGAGATATAAGATATAAGATGAGATGAAATAAGAAAATAGATGTAAAAAAATATATTTTGAAATGCCGTGTATGTATATTATTTTTCTAAAGTTATCGATTCAAACATTAATACCACCGTTAACAAGATTTCCTTAATCTTTGCCAAAGAGAGGTCGAGTCATAAAACCTCCTAACTTAAATTGAAATTTGTGAATTGCTGAATCAAGTTGACATGATACTTATTACGTGACGCTACTAACCACCCTGTCATGATTAACA…
>CrGASA4-Pro	TTCAAAAATTCATAATATAACTTTTCATGATTCTTTTAAAATCCTGTAACTCTTATCACAGTTTGATATCTAGAATATCATTTTTGGTAGTCATTGTTTTTTTTTTGTAATATTTTTAATTTCATACTTTGTTTTCATACTTTGTATAGATTTTCTATCGTTCACCTTTAATATAGATTATTTTTTTACTAATAATATGTTTTAAAATAATTTATTTTAAAAATAACTTCATTTGAGTTGAAAAAATAAAACACTCGAGAGTCTAAACTAAGCATAGAGCATTGTTAGTTGAGTATCGCATCCGACCCAACTTCACTGTACATTACATTTGACACGGAACTCCTTCGGCTGCCATTTAGGAAAACATAGAATAGGACGCCTCTTATTTTCGGAACGGGT…
>CrGASA5-Pro	AAAAGTACTTATAATGATAGGAAATTTTTGTGAGGTTTATAAAAAAACATATAATATTTTTTTAAAAATCTATAAAAAAATATTTTTAATTTTTTTCTCATCTTAACGTTGTATATTTCTACAAAAAAATTAATATTTTAACTTAAAAGAATAATTCAGCATGTAACTCCTTACATGATGTTATAAATTATATTTTTTCTGAAATTACTCTTCCCATAGCTTAAACTTGAGAAATTGATTGTCTGCTTCTTCTTCTGAAATTGCTTGATAAATATTGAATATCACTATTATAAATTATATTTTTTATGATATATATTAAATGTAATATTTTTAAAAAATATTACTAAAATTAATAGATAATATTTTTTTATATTTTTGTAACATTTTTTAAATGTTACT…
>CrGASA6-Pro	GGTCACTTGTCAAATAAGCAGCCCAAATAATGGATGCAACTTTAAGATTAAAGGGTAGAAAATATATAATAAATGCATAGATTAGTTCACGGGAGTGCCATTGATGATTACTCGGAAGGATTCTCATTGTGAGGTCTACATATAAGACAAGGCAGAGCTAGGTTGTGAGATTAGTGTATGGCATTTCCTAGTTCTGAGTTAGTTACTCTGAAGGGGCATTGGGAAACCACATGGGAATCCACATGTGAGATGCCCACCTGTCCTTTTCATGCTTAACCATTCACATGAAGCAACTCACTCCATCAGCCCATAGTTTTGAGACTCGGCAATTATTTAGTATGCTTCTTTTACTTCTTTCAATCTTCATTTAGTTCCCTTGTCATTAATTTTGGATTCACT…
>CrGASA7-Pro	GCGCATCTGGTGTCACGTGGTGGCACATGCATAGCTGACAGACTGGGAAAGAGCAGATTTCATTTAATAATATTTTGATTTGTTTTTAGCAGAAAAGATAGAAAAAGAAAATAGTTTTATGTTTTTGGAGAATTGATGAATCTTGACTTTCCTCTATCGGTGTGGGCCTTCTATTCTTCCATTTTCAGTTTTCCACACCCAATCACTTTACTTCATTACCAACTTTCTAATTCTCACCATTCCCTTCTTTAATGCTCCTCTCTTATTATCCACCGTCACAACTCTCTTTTCTTTAACCCACTCAAATAAATTCATTAACTCCCCAATTACACTTTTATAAATAAAACAATAACATAAATATTTTTATTCAAGACATAAACTTAAGAGTAATGATTTTCT…
>CrGASA8-Pro	TTGCATCAATAGAATCATCCCTTTAATGATTAGTAAGCAAACCTAATAATACAATAATGGCTTCTCTATAACAAATGATACAACAAAATGGAAAAATAATAGAATGTGCTTAATTTGTTAAATTACAGAGTTATGCTTTTTCTAAGTTCTATGACTTTAAAATATAAACCAGCCAATGTAATAGGTACATTTGGGCGCAAGGTGAAATAAGAAAAATAAAAGAAGAATTGCATAAATCAGTTCACGGGAATGCTATTGAGTATTGACTAATCAGGATTCCCATACTTCCTAGTTTGTACAAAAGACAGGGTAAGGCACTGGTGAGAAGTTAGTGTATGGTATTTCTCTGTTCTTCTATCGCTTTCTATGCGTTAGTTACTCTCAAGCCATTCTGAAGCT…
>CrGASA9-Pro	TTTTCCTTATATTAATTAACAACTTTAATTGTCCCGATGAGGTTATTAGCACACTGTAATTTTCTTTTGTAAGTGCGCACATAAATACGTATGAAATAACAAAAATAAATTTATTATAATTTGTGTAATTATCCTTGCCAAGCTAGTATCGTCATTTTTTTAACTCATCTACAACAAAATAAAACTATCCGCAAACACGAAATGTTAATGTTTGAAGAAATATTTTGGGGCGCCCCCATGGTATTTTGCAATTTTAAATATAATTAAAATATGTTAATACAACATATAAGAATATTATTATATTATTAAAAATATTATTTTCTAATAATAAATTAATTTAAAAATTATATTTATATTTTTAATTAGATAATAATATAATTTTTTACATAATAAAATAAC…
>CrGASA10-Pro	TTAAATTAAATTTTAAATAAATCGAATCATAAACCCTTATTGTTTTCTTTCTTCCCTACCCTAACCTGTAGAATCTAAATCCTATTTAAATTGTATCATGTGATTCTGCATGCGATTGCTGTGGTCCTGATTTATTTAACGTTTTGCTTCATTCAAGATTATTATTAGCATTCAAATCCCTTTCCACGGGATAATTCATTGAACCCCTCAAGCTTTGTTCGTCGTTTAATCACTGATGCCATGTTAATTAAACCCCCCAACAAGTATCGAAAGGTTATTTCAAATTAAATAACTAACAAAAGAATTATTTATCGTTTAACAATATTTCAAAATCGAAAACATAAGCTCAGTATTAGGATCAGGATAAATTTCGATAACAAATTAAAATTACAATTGAAA…
>CrGASA11-Pro	AAGAATTAATTTTTTAATATTTTGTACTTATTTTTCAATAATTAAATATAGAAAATGTTAAATATTTTATATTTTAAATATATTTTATTTAACATTTTATTTTGTAAGAAAATAAAAGTAACAAAAATATTATATATAAATATAATACTATTTGTATTTATTTAAAAAGATTAACTTTATTCTTATTTATCTATATCTATGTATAAATATTAAGATAATATTAGTTATTGGTTTTTATTAATATATTTTAACTTATATAAAATAAATGAAGAAAAACAATATAATTAAATGATAGATTGAAATTTTTATATAATTATAGGAGTAATACAATAATTAGATATATTGATTTATGTAATTTTCTTATAGATAAACAGAAATTGAGATAGTGTTATTAATGTC…
>CrGASA12-Pro	TTTAATTTTAGTTAATCATATATTCATTTTATGTAGATATCGATATGTTAAAATTCCTAGAGAATACAGGTCATCTAAAAAGAAAATGTAATACAAATAAAAAAAATTCAATGGTAACAAATAAACATTTAATTTTTTTAGAGAATAATAATAAGTAATATCTACAAACTTAAATAAAAGAACCCATTTTCTTCTGACAGTTACATGAAAAAAAGTCATAAGGTAAGGAATGGAAACTATTTTTCCTATAATGAAATAGTTGTTGCTAATTGTGATAACTTACACTATAGTCAACGTGATTTAATTACAAGCTTAAAAATTTCAAAAATCACACTAGCAAAACTTTTAATAATAGAACTGTATAGCATTCAAAAAAGGTATACTATGTTCAACATACTA…
>CrGASA13-Pro	AATAACATATTTTCTACTTTTAAATTTGTTTTCTATCTTTAAATAATATTTATTTGTAATTTTTCATGTTCCATCTTCTTCCATAGGTTTCCAAGTGATAGAAAAAATTATTTAAACTAAAAATTAAAAATTAAAGCAATTTTACATAAAAATTTTAAATTTAAACATCATTCTATTTTTATTTTATAAGAAAAAAAACCATCAAGTTCTCTAACAAAGACAGCTTATCTAATGGATGTGAAAACATTGATTCAATTTCTTTTAAAGATTTGCTTTTGCTTCCTACCTTCTTTAATACTACTAGGTTACTACAAGAGCTGCTCGGATGATTATTGCTTGCGTAATGACCAAATTTTGTTATTGTTGATATTTTTTTTTTCTATGGATAACTCATTTTGG…
>CrGASA14-Pro	TATCATGCCATGCCCTACCACTATTACTACACCTTACAACTAGCCTAGGTGTCACTCTGCCAGATACTAATTTTGGGGTGGCTTATTTTACATTTACCAGCAGATAAATTACTAAATATGTGTCTTACAAATTAAATAAAAAAAAGGGTTTTATAAGGGGTTATAAGTGAAAGAAGAAAAAGAAAATTATGGAAAGTGAAATGAACTAAGGATGTATCTGTTGATTAAAAATTAAACTTCTTTCTTTTAATATGTGTTTGGATTTGTGCCTATTTTTATTGGATTCACATATGAATGAACGACGATGAGAATAGTTTTCTTTTTTAATTTGAACGTAAACGTTACCTATTTAGATGCCAAACCAAACATGTAATTACTCTATTTTCCTTTTATCTTTGT…
>CrGASA15-Pro	TTTTTTATATCAGAATAAAATAATAAATTTTAACTATTATTTGTTATTATATGTATTTAATATTAAAATTTATAAATTTTTTAAATTTTAATTATTTATATATACTCATATAGTTAATATTTATCATTTTTATGTAAAATAAAATTTTTATAAGATAACATTATATATATATATTAAATAATAATATTTTTATATACAAAATATTAGAATATATAAGATTTTAAATTTTATATTTATGATTTATTTATAGGCAAAAAGTCATCTCGCCACAAAGTTATTGATTTATACAAAAATTTAATTAAACTATTAGGTTAGTTATAAGTAAGTGGGTTTGAAATAGGTTATTTATCTATTTTTAATAAACTTTTAATAAAATAAATAATATTATTTAATATATAA…
>CrGASA16-Pro	ACTCTTATTTTTATGGTCTGAAAATATCAACTTTTGGATTAGGTAGTTATGTGTTCAGGTCGAGACACAATTTATGATAAGACTCGTGGGGTTGTGAGCGAGGTTACCATTGTAACAAAAATAAAGAAAACTAACTAACAAAACTTTGAACGTAAGTTGATTGAATACTCTTCGGCCTTAGAAATTGATCCATCTAAAAAATTGGCTTATTAGTATTAGTACTAGATATATAGCCATTTTTTTTATTGAAATATCTCTAGGCTATTTTAACAAAAATTCTGACTCATAATTCCATCCTATTAACTTTCTAACATATTCTAGATAGGTTAGATAGCCATACATATACTTTTAAGATTTTATCATAGCATTTTAATACTTTTAAAATTATTTTAATATTAA…
>CrGASA17-Pro	TTTTATTAGAAACACATTAAACTTACCTCATTATAAAAGTTAGCATAAGAAAAGATTGTTTAAAGTTTCATAAAAAGGATGGTGACTATATATTACTGATCAATATAAGATATATTGATACATTTCTTTCATATTTAAAATTTCAAGTTTGATAAGTAAAGTTTATAAGAATTGAACATTTATAAATGATCTAACATTAAAAGTAAATATATTATTATATTACAAAACAAATTAGTTCTAATTTAATTAAAAAATTATTTTAAATTTTATATAAAATATTTGATTATATTTAAAAAAAATATTTGATAGACCTCTAAAAATATCATACATCTTAAAAAAATGAAAAAATATGATAAATAACATAATATAATAGAAAAAAGTTAAAAATATTAAAAAGGT…
>CrGASA18-Pro	TATTGTAGTGTAGTAGTAAAAAGGTATGGTAGAACAATCTATTATTGACTTCAGTCGTTTAAAACATTTGTTATCATTTATAAAACCACCAAAGCACGTAGGTTAATGAATCTTTCTTTCTTCTTCTTTTTTTTTTTTTTCTAAATTTTTTAAATTTTGTTTTTCTTATTGTACACTTAAGGATAAAATAAAAATTATATATATTGCTCCAGATAATTATTAAAAAAATGGTCAATTTTTAATAAGTGCAACGGCCCATTCACTGCCACACTTAGAGATAACTTAATGTTTACAAAAGAAGCCAACTAAATTTTAATCCGTGTTGAGTAATCTACAATGATATTTCCTAAAATTTTGCTGTATTTTTTTACAATTTTTTATGTTTTATTTAATAAAATA…
>CrGASA19-Pro	CAACTTTTCTGCCCCTGAAAACTTACCATTTCACCAAGCTTTGATGTGCTTCATTTTTAGTGGTCAGTGTATTTCACTTGTCCCTGGATTTTTAAAATTACATCATAAATTCATGCCTTTTCAGGTGCTTGCTTTTGAAGCGGGAAGAAAGCGCAAAATTAAAGTAAATACTATATCCGCTGGTATTGGCAACTTCTCTTTGTTATCTAAATTAGTTTGTCTGATCTCCTCATCTGTTTAATGGGCCCTGATTTGCCATAATTTAACGCGGAAGATATGGTGGCAAAGAGAAATGGGTGTCTTGCTTTATTTGTGACATTTTGATCAATATTTGTGACATTTTGATCAAATGGAAATAGTCTGAAAATTTTATCCCATGGTATGCAATATTCTATCAAA…
>CrGASA20-Pro	ACTCTATGCAGAAAACAAAGCTTTCTAATGGTATTTTAGACGTTTTTGGAGTTTCTTGAAGGCATTTTTATCCCTTCCTTATTTTCTAAGTTTTTCTTATTACTTTCTGTCATTATTGATGTTATCTTGTCCTTTATAATATCTTTTACTCTTATTTTAAGTTTCTATGGTACAATATTTGAGTTTTCTAGGTATAGGGGCATTTTTACCATTTGCACCAAATTTTATAATTTATCTGTTTTTATTTTCCAATCCTACTTAGTTTCATTTTAGAAATTATTTATGATTTCAAGAGTTCATTTTAAAAAATTTTAGGTGTTACAATATCTATAAAAATTATTAATATTTGTAATAATTATTTAAAAATTATACTTTCAAAATTTCTAATTTGTTGAAAAA…
>CrGASA21-Pro	TATTTTTATCAAATATTAGTTTGATTGAAATTTTAAATATTAATACAATGTATTAATTTAAATATTCATTTATTTTTTAAATAAAATAAAGTTTGATATTATTATATTTTTTATTTAAATTAAATTTAAATCTTAAAATATCATGTTAATAAAGATAATGTGTCATAATTTTACTAATATGTTTATTTATTTCTGTCCTAAATTGTAATCATTTTATCTATTTAATTGATTTTTATGAATAAAAATAATACTTATTATTAACAAAAAATATTTATTATTCTCTTTAATTTATTTTATTAATAATTTTTAAAATTAAAAAATATATAATATGTTGATGTAAATAAGAAATCCAATATGAATTAAAATATGTGATTTTAGATTTTAGGAGATGGAATATAC…
>CrGASA22-Pro	AGTGAAGATTATCTGTTGTTATGTAACTAGCATTCATAGAAAAGAAAATTATGTTTTTTTTTTTGCCATGCAAAAAGAGGTTATGGTTACAAATATAACCGGGAAAAAACATTTTATGATGCAAGATATATTGATTTACATTACAAAACTTTATTAATTCAAAATTAACACTTCTTTTAAATATTTATAATAGAGGGGAGAAAAGGAATTATGACTCGATTGACATGAATGCTTTCTTTTCTGTCATTGTTTAGTACATTGATTGATATATTCTTTTAAGTTGGCAACTTGTAATGGATATATTTTTTTTTCTGTACATTTTATAAATATATAAAATTTGTGTAGAAATAATTTTGTGAGAGTAGAATCGTAAACTTTTATATAATTTTATATTATTAA…
>CrGASA23-Pro	TTAGATTTTGATAATTTAATTTTTAATTAATTAAATATAAAAAAATAAAAATATAATCATACTTTTTAAAAGATAATTTTCTACTCTAAATTTAATTTACTAAAAGATTAAATTATCAAAATTTAATAAAATGATGTATCATTATGATTGTGAAAATTAGATATAATTAGTAAAATATATAAAATAATATTATTTTAATATTTTAAAATAAATATATGTTATATTTGATTTTATTTTTAATCATATAATATTAATATATTTTATTATTATATATTTAATATAATACATATTATAAATATTTTAAAAATAATATTTAATTAAATCAATATTGGATAATGATTTTTGGTCTATTTTAAAATCCTTGTCTATAATCCTACACAATGGAGTAATAGATCCGGA…
