# Supplementary material for: Genome-Wide Identification and Functional Analysis of the GASA Gene Family Responding to Multiple Stressors in Canavalia rosea
Source: Genes (Basel). 2022 Oct 31;13(11):1988. doi: 10.3390/genes13111988 (PMC9690345; doi:10.3390/genes13111988)
Supplement: Supplementary file 1 [file genes-13-01988-s001.zip › Table S3.xlsx]

## Sheet: cis-regulatory elements
	CrGASA1-pro	CrGASA2-pro	CrGASA3-pro	CrGASA4-pro	CrGASA5-pro	CrGASA6-pro	CrGASA7-pro	CrGASA8-pro	CrGASA9-pro	CrGASA10-pro	CrGASA11-pro	CrGASA12-pro	CrGASA13-pro	CrGASA14-pro	CrGASA15-pro	CrGASA16-pro	CrGASA17-pro	CrGASA18-pro	CrGASA19-pro	CrGASA20-pro	CrGASA21-pro	CrGASA22-pro
MeJA-responsive	2	4	2	0	0	0	4	0	2	2	0	0	2	0	0	2	2	0	0	0	0	0
Auxin-responsive	0	0	0	0	0	0	0	0	0	1	0	0	0	1	0	0	0	1	0	0	0	0
GA-responsive	0	0	0	0	0	0	0	0	0	1	0	0	0	3	0	0	0	0	1	0	1	1
SA-responsive	0	0	0	1	1	0	0	0	1	0	0	0	1	0	0	1	1	1	0	0	1	0
Ethylene-responsive	4	1	0	6	2	0	0	2	3	1	1	2	3	0	5	7	2	6	2	4	5	1
ABRE	1	0	1	0	1	1	6	0	0	1	1	2	0	1	0	0	2	1	1	0	0	0
MYC	4	2	2	3	0	10	2	6	3	4	0	2	1	3	0	3	0	3	5	2	0	2
MYB	2	1	3	0	2	3	1	0	2	3	0	1	0	2	0	1	0	2	1	1	1	4
WUN-motif	0	1	0	0	4	0	0	0	2	0	0	0	0	2	0	0	0	0	0	1	0	0
TC-rich repeats	0	0	0	1	0	0	0	1	0	1	1	1	1	0	0	0	0	0	0	0	1	1
as-1	1	2	1	0	0	0	2	0	1	1	0	0	1	0	0	1	1	0	0	0	0	0
GCN4_motif	0	0	0	0	0	1	0	0	0	0	0	0	0	0	0	1	0	0	0	0	0	0
CAT-box	0	0	0	0	0	1	0	0	0	1	1	0	1	0	0	0	0	0	0	0	0	0
