# Supplementary material for: Genome-Wide Identification and Functional Analysis of the GASA Gene Family Responding to Multiple Stressors in Canavalia rosea
Source: Genes (Basel). 2022 Oct 31;13(11):1988. doi: 10.3390/genes13111988 (PMC9690345; doi:10.3390/genes13111988)
Supplement: Supplementary file 1 [file genes-13-01988-s001.zip › Table S4.xlsx]

## Sheet: Different organs
	FPKM values
#Gene id	root	vine	leaf	flower	fruit
CrGASA1	0.001	0.001	0.614441	1.38427	26.2567
CrGASA2	1.7532	262.567	23.7282	455.641	4995.81
CrGASA3	2.07848	59.1366	167.58	118.042	397.855
CrGASA4	2.04823	40.4573	23.4584	119.858	26.1753
CrGASA5	0.001	2.88744	2.08606	1.00036	1.70065
CrGASA6	0.001	1.66335	0.001	1.22127	16.0555
CrGASA7	40.1118	66.6128	22.1182	246.185	58.8984
CrGASA8	0.825768	6.92421	58.7941	39.8175	18.0166
CrGASA9	0.62967	0.214397	147.592	677.027	5.17873
CrGASA10	0.520604	5.13311	12.4117	29.7226	4.88959
CrGASA11	20.3822	0.128509	0	0.131751	0.835903
CrGASA12	0.001	0.001	0.001	0.001	121.953
CrGASA13	11.9513	32.3152	60.7715	71.8949	130.631
CrGASA14	0.699923	119.839	83.3813	36.7092	116.564
CrGASA15	1.65308	16.5381	7.28518	78.8596	127.239
CrGASA16	61.8352	283.28	0.735127	2706.46	721.404
CrGASA17	11.2889	312.16	127.036	46.9024	67.3708
CrGASA18	0	0.374243	5.24632	1.63133	1.52372
CrGASA19	0.001	0.001	0.001	0.001	0.001
CrGASA20	0.490509	0.0692948	5.86943	0.21046	2.22542
CrGASA21	1.27861	2.19465	2.48692	2.72391	1.28258
CrGASA22	1.5353	516.726	554.341	79.5831	1.53777
CrGASA23	0	2.0115	8.23504	2.51578	0.982923

## Sheet: SCBG and Yongxing Island
	FPKM values
#Gene id	SCBG-1	SCBG-2	SCBG-3	YX-1	YX-2	YX-3
CrGASA1	0.003	0	0	0.003	0	0
CrGASA2	245.8	236.93	213.61	184.72	155.23	233.96
CrGASA3	0.79	1.38	2.61	0.1	0.72	3.09
CrGASA4	0.22	0.5	0.13	0	0.14	1.34
CrGASA5	0.05	0.03	0.26	0.05	0.24	1.31
CrGASA6	0.003	0	0	0.003	0	0
CrGASA7	0.82	3.13	1.91	0.84	1.62	2.03
CrGASA8	0	0	0.82	0.03	0.25	1.97
CrGASA9	3.01	2.81	2.94	8.67	5.11	7.39
CrGASA10	0.43	0.21	0.93	4.81	3.8	1.62
CrGASA11	0.003	0	0	0	0.29	0.32
CrGASA12	0.003	0	0	0.003	0	0
CrGASA13	4.79	3.21	4.93	0.33	1.63	13.95
CrGASA14	0	0.23	1.25	5.53	13.13	47.01
CrGASA15	1.43	0.16	0.58	0	0.07	0.96
CrGASA16	49.41	35.89	66.33	14.15	22.9	41.3
CrGASA17	0.04	0.05	0	0.39	1.03	1.83
CrGASA18	0.05	0	0	0	0.1	0
CrGASA19	0.12	0.27	0.11	0.27	0.44	0.24
CrGASA20	0	0.02	0.11	0.31	0.27	0.35
CrGASA21	0.21	0.85	0.86	0.75	1.53	1.25
CrGASA22	0	0.22	7.11	0.07	0.48	3.6
CrGASA23	0.003	0	0	0	0.27	0.12

## Sheet: Salt-Alkaline-Mannitol
	FPKM values
#Gene id	CK_2h_root_1	CK_2h_root_2	CK_2h_root_3	Salt_2h_root_1	Salt_2h_root_2	Salt_2h_root_3	Alkali_2h_root_1	Alkali_2h_root_2	Alkali_2h_root_3	Mannitol_2h_root_1	Mannitol_2h_root_2	Mannitol_2h_root_3
CrGASA1	0.003	0	0	0.0650632	0	0	0	0	0.0669613	0.003	0	0
CrGASA2	0.617267	1.05003	1.34929	1.93592	0.780313	3.45095	1.94243	1.25835	2.96013	1.34108	0.769596	0.829173
CrGASA3	5.99962	3.11448	1.67121	1.5144	2.30078	1.95485	1.01672	0.599179	2.57166	1.6829	1.65558	0.605391
CrGASA4	10.7709	17.4204	7.52446	3.62742	9.20847	6.61949	4.01428	2.81915	6.33318	5.49683	2.96131	2.65417
CrGASA5	1.43064	0	0.672525	1.28197	2.64773	2.75802	0.597985	0.163618	0.638402	0.835541	0.534286	0.950555
CrGASA6	0.562421	0.683378	0.66906	0.503973	0.0781297	1.62637	0.446178	0.498497	0.148193	0.727332	0.858631	0
CrGASA7	57.6716	134.489	49.7866	38.5088	48.3609	89.6148	34.5524	87.9277	35.8808	100.732	62.6368	29.1431
CrGASA8	0	0.327624	0.0451069	0.543632	0.632084	0.543015	0.0401073	0.230454	0.0399637	0.117685	0.115775	0.116421
CrGASA9	0.003	0	0	0.0548971	0.119148	0	0.0567018	0	0.0564986	0.277295	0.0545589	0.0548636
CrGASA10	0	0.336857	0	0	0	0.0572633	0.003	0	0	0.107557	0	0
CrGASA11	35.9159	82.1418	10.6017	11.3225	24.9466	31.5933	16.4435	10.7244	7.48607	34.1766	19.1638	11.6585
CrGASA12	0.003	0	0	0.003	0	0	0.003	0	0	0.003	0	0
CrGASA13	50.7332	22.3112	28.9812	12.1529	25.8183	14.3871	29.0233	40.006	47.5151	25.2692	7.28516	22.1061
CrGASA14	0.065875	0	0	0.0590291	0.256232	0	0	0.291939	0.243005	0	0.175996	0
CrGASA15	0.553797	1.63552	0.936732	1.92295	1.41362	1.06762	2.69093	3.98818	1.78753	2.31863	3.14407	2.47971
CrGASA16	76.0611	106.437	159.497	54.9219	39.7518	112.72	111.048	200.728	148.248	55.6343	71.2344	90.11
CrGASA17	26.028	43.046	36.4275	11.8858	46.6857	50.4588	21.04	28.8371	21.08	38.3635	21.6564	10.6459
CrGASA18	0	0.0948165	2.55863	0	0	0.0967088	0.464293	0.177853	0	0	0.223373	0
CrGASA19	0	0.217455	0	0.206186	0	0	0	0.407892	0.212201	0.208297	0.409832	0
CrGASA20	4.33042	1.20553	1.71218	5.62507	3.91719	4.88601	0.652459	0.267784	1.42407	1.48904	1.01644	2.19454
CrGASA21	3.28874	2.47542	2.78709	5.08548	3.11313	5.83515	1.77782	1.80572	1.63725	1.13289	1.37369	2.39784
CrGASA22	1.25669	15.2611	4.64375	4.61699	12.4647	24.2268	0.581556	3.62004	0.63742	9.6129	5.81961	2.082
CrGASA23	0.843079	5.6835	0	0.503643	0.710514	3.73821	0	0.84689	0.72567	1.57728	3.65394	1.76167
	FPKM values
#Gene id	CK_2h_leaf_1	CK_2h_leaf_2	CK_2h_leaf_3	Salt_2h_leaf_1	Salt_2h_leaf_2	Salt_2h_leaf_3	Alkali_2h_leaf_1	Alkali_2h_leaf_2	Alkali_2h_leaf_3	Mannitol_2h_leaf_1	Mannitol_2h_leaf_2	Mannitol_2h_leaf_3
CrGASA1	0	0.0669187	0.271869	0	0.0637054	0	0.003	0	0	0.137637	0	0.0666605
CrGASA2	11.4667	33.5078	4.79579	54.4615	76.5247	3.75351	19.1712	64.7503	58.9454	61.9562	117.382	83.078
CrGASA3	12.1449	6.69764	10.3621	4.50392	4.15184	3.35115	18.6578	16.7656	12.7987	11.0525	5.66517	20.8688
CrGASA4	4.45262	1.13258	5.00732	2.54567	2.1564	3.75865	32.1205	14.2736	13.2186	7.67357	5.30475	24.7543
CrGASA5	1.71461	0.808128	0.0431995	0.614941	0.364417	0.325368	0.380529	0.0438102	0.38359	0.306184	0.0836209	2.03371
CrGASA6	0.003	0	0	0.003	0	0	0.147221	0	0	0.003	0	0
CrGASA7	4.36208	0.302343	2.76373	5.68265	1.324	11.1017	66.6023	4.92047	6.90771	4.91265	1.54548	50.8387
CrGASA8	3.51658	0.199691	3.16399	33.037	5.89318	30.9337	15.8409	30.2771	18.2095	4.8465	2.47336	32.8219
CrGASA9	61.9349	6.43674	28.1575	31.5455	22.5219	27.4813	30.7021	127.715	82.7194	52.8978	20.4252	64.5128
CrGASA10	2.20716	0.602268	4.33754	3.56219	4.63891	4.55485	3.86433	5.2448	3.23704	3.09683	2.04522	4.41777
CrGASA11	0.003	0	0	0.003	0	0	0.0701601	0	0.0707245	0	0	0.070306
CrGASA12	0.003	0	0	0.003	0	0	0.003	0	0	0.003	0	0
CrGASA13	63.7045	20.1711	50.244	31.8953	48.2268	45.9751	40.6949	95.9139	70.5133	51.2814	31.5955	44.2712
CrGASA14	3.60678	1.27496	3.5765	12.2262	10.1145	7.0246	11.4067	30.1421	14.297	8.99081	9.42961	24.7961
CrGASA15	0.338409	0.255198	0.907189	1.64716	2.06503	1.8912	1.39527	3.22005	1.72616	1.90272	1.56789	2.28792
CrGASA16	99.1365	238.545	151.821	131.73	104.3	72.4914	99.2314	114.741	249.87	55.3655	85.9488	30.522
CrGASA17	6.40275	0.307541	14.1343	9.48834	12.6991	12.3145	61.3731	48.9814	19.6849	17.4345	7.74685	29.9079
CrGASA18	0	0	0.422621	0.003	0	0	1.47071	0.714326	0	0	0	0.0921102
CrGASA19	0.674911	0.212066	0	0.003	0	0	0	0.436868	0	0	0.208463	0
CrGASA20	6.07189	3.80543	1.00554	4.53697	0.265076	1.06502	2.06059	0.286807	1.98416	4.42253	0.21289	4.74614
CrGASA21	2.84553	3.00419	1.41666	2.27144	0.536238	2.51358	2.39978	1.934	0.886996	1.15855	0.71192	1.65662
CrGASA22	340.223	48.8185	193.04	268.822	61.9107	278.094	166.139	411.461	287.366	155.199	50.9493	319.47
CrGASA23	0.274763	0.103601	0	0.695436	0.14794	3.21963	0	0	0.207632	0.852339	0.560126	5.36648
#Gene id	CK_48h_root_1	CK_48h_root_2	CK_48h_root_3	Salt_48h_root_1	Salt_48h_root_2	Salt_48h_root_3	Alkali_48h_root_1	Alkali_48h_root_2	Alkali_48h_root_3	Mannitol_48h_root_1	Mannitol_48h_root_2	Mannitol_48h_root_3
CrGASA1	0.003	0	0	0.003	0	0	0.003	0	0	0.003	0	0
CrGASA2	2.0647	7.36401	1.94527	2.67721	0.95859	0.655323	1.90498	0.381717	2.27885	1.52053	2.01507	0.695009
CrGASA3	0.003	0	0	1.83251	2.99949	5.11356	3.77689	0.348372	0.825794	0	0	0.0864949
CrGASA4	0.426698	0.749907	0.514408	9.56254	9.78263	3.4535	2.30784	1.41558	33.7517	1.13963	2.84568	1.0359
CrGASA5	0.953442	1.24476	3.14333	4.10329	1.58695	1.07789	1.12958	0.761038	1.75388	0.773034	0.974833	0.708574
CrGASA6	0.158088	0.416752	0	0.174238	0.267373	0	0.171007	0.165619	0	0.003	0	0
CrGASA7	3.61466	4.76447	3.53504	30.164	58.7325	45.4154	41.195	5.34217	4.34577	7.88703	9.0714	23.1024
CrGASA8	0.298425	1.43855	0.308372	1.40962	0.624894	0.552071	0.553391	0.0893261	1.59983	0.0853968	0.166429	0.266138
CrGASA9	0.003	0	0	6.90855	0.0679572	0.325204	0.325982	0.0631424	0.0665223	0.0603649	0.117645	0.188126
CrGASA10	0.175334	0.0616287	0.241571	0.644153	0	0	0	0	0.193519	0.0585356	0.228159	0.304043
CrGASA11	1.05475	2.22441	0.544951	6.64283	7.13551	1.05691	0.89645	0.236784	0.166306	0.603649	0.220584	1.25418
CrGASA12	0.003	0	0	0	0	0.0922565	0	0	0.188716	0.003	0	0
CrGASA13	7.13018	6.69975	10.5776	25.6765	13.9297	30.3207	27.644	130.537	57.2696	8.55537	3.92723	3.81945
CrGASA14	0.129615	0	0	0	0.365361	0.139873	0.490725	0.54316	0.429176	0.0649084	1.012	1.95544
CrGASA15	1.70258	0.646318	1.97045	1.20096	0.69109	1.54334	1.17869	4.13814	3.23216	0.136418	0.398796	0.850289
CrGASA16	303.179	398.084	339.153	120.681	212.738	82.16	93.6002	212.204	651.108	1106.68	616.904	1101.92
CrGASA17	28.4788	24.6213	26.9686	11.7592	3.51642	4.16261	3.46234	0.214953	0	0.945288	2.48305	2.26285
CrGASA18	0.003	0	0	0.003	0	0	0.003	0	0	0	0.144497	0
CrGASA19	0	0.238703	0	0.997984	0.255238	0.244285	0	1.66008	0	0.003	0	0
CrGASA20	1.32101	1.2885	3.37848	5.96945	3.76092	0.356388	0.35724	0.172993	1.23932	1.75306	0.934711	1.34008
CrGASA21	1.97563	1.35865	1.74562	3.59754	2.35671	2.56456	2.07513	0.299964	0.979664	0.888984	0.670658	0.417066
CrGASA22	1.17451	2.80292	0.958156	10.9011	1.39399	0.733794	0.668681	1.03618	1.63747	2.78607	2.53389	3.21584
CrGASA23	0.0552946	0.058307	0	0.243774	0.124692	0.298353	0.358879	0	0	0.0553806	0	0
#Gene id	CK_48h_leaf_1	CK_48h_leaf_2	CK_48h_leaf_3	Salt_48h_leaf_1	Salt_48h_leaf_2	Salt_48h_leaf_3	Alkali_48h_leaf_1	Alkali_48h_leaf_2	Alkali_48h_leaf_3	Mannitol_48h_leaf_1	Mannitol_48h_leaf_2	Mannitol_48h_leaf_3
CrGASA1	0.003	0	0	0.003	0	0	0.0684597	0	0	0.197635	0	0
CrGASA2	113.274	79.7805	48.4406	0.183646	0.771058	5.10997	34.163	83.159	101.457	77.5666	116.763	94.1414
CrGASA3	0.321386	0.158171	0.667585	0.419008	5.52135	10.3376	0.478038	0.242561	0.760632	0.153337	0.322754	0.92495
CrGASA4	2.19946	0.947157	1.64982	14.4811	20.2823	24.3359	4.22572	3.80417	6.76715	8.26392	18.4298	7.78068
CrGASA5	0.394923	0.950215	0.364595	4.85134	5.76478	1.95267	1.08781	0.750674	0.74774	0.628076	1.05761	0.336768
CrGASA6	0.003	0	0	0.003	0	0	0.003	0	0	0.003	0	0
CrGASA7	1.37245	1.84215	1.7278	13.3387	30.2611	10.2595	0.618612	0.313889	0.472467	0.77387	0.814447	0.598473
CrGASA8	34.652	23.4011	35.6806	0.0429752	0.0832782	1.43495	1.63432	0.539024	6.08505	0.275221	0.165515	0.0790556
CrGASA9	4.83485	2.1788	5.37777	2.79478	5.29806	5.63516	2.83038	3.1068	3.52933	3.72418	3.45145	2.96177
CrGASA10	1.69458	2.16837	3.70251	1.06047	1.82667	0.81966	1.96044	1.36422	1.97856	1.34751	2.49597	1.24635
CrGASA11	0.003	0	0	0.0759452	0	0	0.003	0	0	0.003	0	0
CrGASA12	0.003	0	0	0.172358	0.0834997	0	0.003	0	0	0.003	0	0
CrGASA13	3.47972	1.61181	3.52744	7.61454	6.75724	12.9369	2.77397	5.28685	4.13392	4.75278	3.7001	6.15279
CrGASA14	3.88341	2.40445	2.08172	4.31173	3.03831	3.45381	230.244	62.6528	438.557	197.117	96.9954	155.269
CrGASA15	0.724026	0.583086	0.607658	23.2727	87.9351	43.2984	4.24247	3.97416	2.24322	4.71057	1.05761	2.90462
CrGASA16	46.864	76.9323	20.2486	597.742	1405.27	977.185	141.291	222.884	110.192	179.628	145.891	113.884
CrGASA17	5.23517	1.87382	3.91776	0.330927	0.240479	0.191835	0.94387	0.199553	0.300369	1.05966	0.398292	0.532666
CrGASA18	0.047698	0	0	0.0994983	0	0	0.141894	0	0	0	0.0479011	0.0457584
CrGASA19	0	0.430699	0.201982	9.35588	0.663293	0.423299	0.21695	0	0.828481	0.835076	0	0.419774
CrGASA20	1.14907	2.13639	0.206271	1.46481	0.0967682	0.586674	1.89905	0.353319	1.54106	2.25385	2.98105	0.64303
CrGASA21	0.719492	0.789914	0.434309	0.634981	0.251689	0.240933	1.15251	0.250627	1.20509	0.897805	0.833718	0.982256
CrGASA22	105.091	77.2136	148.923	0.373884	5.67541	30.2854	2.90295	0.781584	17.8729	2.50844	0.539993	5.73153
CrGASA23	0	0.0526026	0.542711	0	0	0.0516987	0.105987	0	0.0505925	0.305971	0.161007	0.0512683

## Sheet: Heat
	FPKM values
#Gene id	CK_2h_root_1	CK_2h_root_2	CK_2h_root_3	Heat_2h_root_1	Heat_2h_root_2	Heat_2h_root_3
CrGASA1	0.003	0	0	0.003	0	0
CrGASA2	0.617267	1.05003	1.34929	0.235733	0.250761	0.062278
CrGASA3	5.99962	3.11448	1.67121	2.17829	0.858207	0.426282
CrGASA4	10.7709	17.4204	7.52446	0.138032	1.10124	0.729332
CrGASA5	1.43064	0	0.672525	0.837162	0.28122	0.698428
CrGASA6	0.562421	0.683378	0.66906	0.15342	0.3264	0
CrGASA7	57.6716	134.489	49.7866	24.6806	28.7861	15.6223
CrGASA8	0	0.327624	0.0451069	0.0413731	0.176042	0
CrGASA9	0.003	0	0	0.003	0	0
CrGASA10	0	0.336857	0	0	0.120669	0
CrGASA11	35.9159	82.1418	10.6017	7.38451	8.63303	3.24507
CrGASA12	0.003	0	0	0.003	0	0
CrGASA13	50.7332	22.3112	28.9812	8.56386	2.18635	5.64714
CrGASA14	0.065875	0	0	0.188681	0.0669032	0.0664633
CrGASA15	0.553797	1.63552	0.936732	0.660917	0.913966	0.907956
CrGASA16	76.0611	106.437	159.497	181.626	182.137	294.516
CrGASA17	26.028	43.046	36.4275	8.88071	10.5906	3.07213
CrGASA18	0	0.0948165	2.55863	0	0.203791	0
CrGASA19	0	0.217455	0	0.43937	0	0
CrGASA20	4.33042	1.20553	1.71218	2.53195	1.02279	2.37083
CrGASA21	3.28874	2.47542	2.78709	2.02844	1.6257	1.79119
CrGASA22	1.25669	15.2611	4.64375	0.719892	1.08486	0.380375
CrGASA23	0.843079	5.6835	0	0.160985	0.513743	0.113414
	FPKM values
#Gene id	CK_2h_leaf_1	CK_2h_leaf_2	CK_2h_leaf_3	Heat_2h_leaf_1	Heat_2h_leaf_2	Heat_2h_leaf_3
CrGASA1	0	0.0669187	0.271869	0.0658569	0.136611	0.19237
CrGASA2	11.4667	33.5078	4.79579	14.5565	5.92294	6.05094
CrGASA3	12.1449	6.69764	10.3621	6.74466	5.40554	3.28356
CrGASA4	4.45262	1.13258	5.00732	3.6061	2.2441	11.1719
CrGASA5	1.71461	0.808128	0.0431995	0.46044	1.56292	2.48614
CrGASA6	0.003	0	0	0.003	0	0
CrGASA7	4.36208	0.302343	2.76373	35.289	34.7493	23.6986
CrGASA8	3.51658	0.199691	3.16399	2.04383	4.03581	4.63066
CrGASA9	61.9349	6.43674	28.1575	7.11255	8.81778	7.8451
CrGASA10	2.20716	0.602268	4.33754	3.82569	2.17956	1.73133
CrGASA11	0.003	0	0	0.003	0	0
CrGASA12	0.003	0	0	0.003	0	0
CrGASA13	63.7045	20.1711	50.244	33.5841	27.3396	37.0728
CrGASA14	3.60678	1.27496	3.5765	56.3435	65.4408	47.8792
CrGASA15	0.338409	0.255198	0.907189	5.02298	1.4978	4.64623
CrGASA16	99.1365	238.545	151.821	2413.83	1109.56	1886.49
CrGASA17	6.40275	0.307541	14.1343	6.54505	13.8514	11.0879
CrGASA18	0	0	0.422621	0.003	0	0
CrGASA19	0.674911	0.212066	0	0.208701	0	0.203208
CrGASA20	6.07189	3.80543	1.00554	1.06566	2.3053	4.32833
CrGASA21	2.84553	3.00419	1.41666	2.66615	3.66877	3.46986
CrGASA22	340.223	48.8185	193.04	7.46589	5.55637	6.60348
CrGASA23	0.274763	0.103601	0	0.101957	0	0.297821

## Sheet: Heavy meatls
	FPKM values
#Gene id	CK_2h_root_1	CK_2h_root_2	CK_2h_root_3	Cd_2h_root_1	Cd_2h_root_2	Cd_2h_root_3	Zn_2h_root_1	Zn_2h_root_2	Zn_2h_root_3	Cu_2h_root_1	Cu_2h_root_2	Cu_2h_root_3	Mn_2h_root_1	Mn_2h_root_2	Mn_2h_root_3
CrGASA1	0.003	0	0	0.003	0	0	0.003	0	0	0.003	0	0	0.003	0	0
CrGASA2	0.617267	1.05003	1.34929	0.747544	0.634887	0.444593	0.792411	0.596562	0.416412	0.644846	1.14819	0.882109	1.66762	0.962015	0.30095
CrGASA3	5.99962	3.11448	1.67121	3.92289	6.87409	6.34717	1.62718	4.90004	4.08538	4.33361	4.62304	1.46634	3.33656	2.63393	5.68546
CrGASA4	10.7709	17.4204	7.52446	11.0889	11.3554	11.2314	8.15302	11.1082	19.2624	11.7395	8.6215	5.46031	5.8588	4.85308	5.00464
CrGASA5	1.43064	0	0.672525	2.70134	1.76923	1.04468	1.60806	2.18549	0.622657	1.92847	2.42383	0.471075	0.479534	0.49794	0.450007
CrGASA6	0.562421	0.683378	0.66906	0.486516	0.300507	0.413357	0	0.698858	0	0	0	0.0820135	0.584402	1.15587	0
CrGASA7	57.6716	134.489	49.7866	68.6648	51.226	27.8814	23.5835	31.578	24.7125	32.4639	44.0792	7.7018	46.5633	28.3166	8.12507
CrGASA8	0	0.327624	0.0451069	0.1312	0.0405193	0	0.158943	0.0418807	0.0487225	0.0411549	0.0948317	0.0442336	0	0.0519513	0
CrGASA9	0.003	0	0	0.003	0	0	0.003	0	0	0.003	0	0	0.003	0	0
CrGASA10	0	0.336857	0	0.359727	0.277741	0.244507	0	0.0574146	0.0667941	0.0564196	0.195008	0	0.061729	0.142441	0
CrGASA11	35.9159	82.1418	10.6017	42.816	28.9285	13.9469	12.2886	46.3309	18.9424	40.0734	44.2425	9.53663	6.36581	15.6991	1.9415
CrGASA12	0.003	0	0	0.003	0	0	0.003	0	0	0.003	0	0	0.003	0	0
CrGASA13	50.7332	22.3112	28.9812	64.8154	35.0247	63.8676	82.3152	39.9465	43.5678	29.5088	40.986	45.8531	64.646	38.7125	52.0591
CrGASA14	0.065875	0	0	0	0.0615958	0	0	0.0636654	0	0.125124	0.0720797	0	0.0684495	0	0.12847
CrGASA15	0.553797	1.63552	0.936732	0.978072	1.42401	1.06842	1.90428	0.535221	1.55664	0.525946	0.454469	1.05992	2.80527	0.49794	1.68753
CrGASA16	76.0611	106.437	159.497	74.4171	65.9996	85.3205	173.322	148.142	179.309	133.912	121.963	203.783	103.462	88.9312	90.2415
CrGASA17	26.028	43.046	36.4275	33.7187	43.0192	8.11165	12.3158	15.5203	10.5989	14.459	10.5429	4.08741	18.9837	19.7023	3.45721
CrGASA18	0	0.0948165	2.55863	0	0.0469061	0	0.003	0	0	0.003	0	0	0.78188	0.420981	0.146748
CrGASA19	0	0.217455	0	0.928873	0	0	0	0.222381	0	0.003	0	0	0.003	0	0
CrGASA20	4.33042	1.20553	1.71218	2.77803	2.41692	2.90143	3.63222	2.17369	1.43424	0.956429	2.86502	0.75385	0.872028	0.684156	1.2766
CrGASA21	3.28874	2.47542	2.78709	2.32039	1.00689	2.09624	2.21503	1.96894	1.57069	1.52021	2.64315	1.18832	1.36086	1.04674	1.67438
CrGASA22	1.25669	15.2611	4.64375	1.77558	1.05755	1.03445	0.403317	0.60727	0.565181	0.0596746	0.275012	0.384832	2.08929	0.677964	0.12254
CrGASA23	0.843079	5.6835	0	0.850846	0.788314	0.983146	1.28845	1.57528	0.94791	0.160136	0.491994	0.0573718	0.0584019	0	0
	FPKM values
#Gene id	CK_48h_root_1	CK_48h_root_2	CK_48h_root_3	Cd_48h_root_1	Cd_48h_root_2	Cd_48h_root_3	Zn_48h_root_1	Zn_48h_root_2	Zn_48h_root_3	Cu_48h_root_1	Cu_48h_root_2	Cu_48h_root_3	Mn_48h_root_1	Mn_48h_root_2	Mn_48h_root_3
CrGASA1	0.003	0	0	0.003	0	0	0.003	0	0	0.003	0	0	0.003	0	0
CrGASA2	2.0647	7.36401	1.94527	1.59084	0.664246	4.77029	14.5397	15.9139	13.902	17.9797	10.6357	12.2483	2.4724	2.65539	6.03662
CrGASA3	0	0	0	0	0.247999	0	6.23613	6.26578	30.7288	1.96196	12.105	0.342193	3.90534	1.01446	7.30705
CrGASA4	0.426698	0.749907	0.514408	0.0745209	0.0707175	0.282858	3.80009	1.15448	4.76504	3.89077	10.8622	10.5383	2.59844	0.361594	1.11623
CrGASA5	0.953442	1.24476	3.14333	0.570906	1.44472	0.902909	1.39964	1.3688	1.41964	3.94508	3.23617	2.75655	0.236984	0.554035	0.950159
CrGASA6	0.158088	0.416752	0	0	0	0.0785975	1.05593	0.183312	0.617893	2.96779	2.65608	2.52157	0.330068	0.401902	0.0827106
CrGASA7	3.61466	4.76447	3.53504	2.1644	1.34789	0.256731	0.530628	0.898153	0.504572	2.00804	3.15484	1.59415	0.808601	0.722025	1.35083
CrGASA8	0.298425	1.43855	0.308372	0.178692	0.296751	1.39891	8.32361	3.11435	7.56972	21.3117	12.8061	8.51095	3.69394	5.20234	6.86988
CrGASA9	0.003	0	0	0.003	0	0	0	0	0.0673063	0	0.0613716	0.0620224	0.188758	0.0612901	0
CrGASA10	0.175334	0.0616287	0.241571	0.306213	0.116234	0.290572	2.34224	2.10086	1.5664	2.75863	4.76095	1.98472	0.854177	0.297164	2.26276
CrGASA11	1.05475	2.22441	0.544951	0.236837	0.0749164	0.299653	0.541924	0.349438	1.43026	1.37393	7.90159	1.62809	1.02244	1.2258	0.867168
CrGASA12	0.003	0	0	0.003	0	0	0.003	0	0	0.003	0	0	0.003	0	0
CrGASA13	7.13018	6.69975	10.5776	3.47684	1.6848	3.65024	57.6723	34.6266	43.5175	21.2804	47.8752	40.755	6.48539	4.09199	9.60314
CrGASA14	0.129615	0	0	0	0.193333	0.128883	0.532767	0.450887	1.80931	0.278088	2.83761	0.133382	0.270621	0	0.339069
CrGASA15	1.70258	0.646318	1.97045	0.713633	1.55758	2.03154	3.28916	3.5536	6.76865	3.43368	7.00399	7.49876	3.48367	3.80899	4.41824
CrGASA16	303.179	398.084	339.153	637.838	757.62	908.022	2258.6	1317.86	2139.09	1031.33	1914.63	713.132	1460.47	743.893	1196.08
CrGASA17	28.4788	24.6213	26.9686	5.16002	4.57022	1.34652	6.62037	6.7092	5.26994	6.11888	10.3627	0.337824	17.6067	3.2549	25.4199
CrGASA18	0.003	0	0	0.003	0	0	0.003	0	0	0.003	0	0	0.0515204	0	0
CrGASA19	0	0.238703	0	0	0.225101	0.225091	0	0.524977	0	0	0	0.232948	0.003	0	0
CrGASA20	1.32101	1.2885	3.37848	0.899764	0.591121	0.426903	1.49321	1.22543	1.58585	2.94049	1.84955	2.4809	1.58591	1.61201	1.03671
CrGASA21	1.97563	1.35865	1.74562	1.17012	0.341661	0.370117	2.29495	1.26163	0.959234	2.88723	2.39072	2.23929	1.16573	2.18373	1.52798
CrGASA22	1.17451	2.80292	0.958156	28.1127	31.2882	27.7217	1.46101	2.65214	1.24258	3.18304	8.81233	0.954191	3.87196	6.03472	10.7375
CrGASA23	0.0552946	0.058307	0	0.003	0	0	0.003	0	0	0.003	0	0	0.115448	0.112459	0
	FPKM values
#Gene id	CK_2h_leaf_1	CK_2h_leaf_2	CK_2h_leaf_3	Cd_2h_leaf_1	Cd_2h_leaf_2	Cd_2h_leaf_3	Zn_2h_leaf_1	Zn_2h_leaf_2	Zn_2h_leaf_3	Cu_2h_leaf_1	Cu_2h_leaf_2	Cu_2h_leaf_3	Mn_2h_leaf_1	Mn_2h_leaf_2	Mn_2h_leaf_3
CrGASA1	0	0.0669187	0.271869	0	0.0680654	0.0669338	0	0.0694944	0.129222	0	0.0652249	0.0635436	0.200278	0.133687	0.749201
CrGASA2	11.4667	33.5078	4.79579	15.1167	37.8432	3.64174	10.2219	15.2424	5.38291	26.3542	18.5756	1.83668	5.33486	16.1384	16.2124
CrGASA3	12.1449	6.69764	10.3621	4.4014	29.23	40.5844	5.81013	15.6902	36.3187	12.7564	16.4721	13.5332	4.73934	8.24595	22.1942
CrGASA4	4.45262	1.13258	5.00732	1.38718	6.70866	9.59582	3.92025	5.11983	11.1283	4.55249	3.96112	5.44057	3.25673	3.46048	30.3779
CrGASA5	1.71461	0.808128	0.0431995	1.34949	1.16807	1.61662	0.849151	1.36928	0.985594	1.41046	1.2437	1.3328	1.27295	0.382367	0.389607
CrGASA6	0.003	0	0	0.003	0	0	0.003	0	0	0.003	0	0	0.003	0	0
CrGASA7	4.36208	0.302343	2.76373	1.19909	7.93413	16.6327	6.60797	6.97037	19.0331	3.40281	2.18071	3.55998	2.59396	7.06688	21.9714
CrGASA8	3.51658	0.199691	3.16399	0.118796	0.812452	4.71377	6.79842	2.90328	3.85611	0.842804	0.622838	1.13772	1.23514	4.90688	8.90207
CrGASA9	61.9349	6.43674	28.1575	3.86281	39.6268	33.3205	16.968	38.5238	22.0789	23.6601	24.4349	20.1056	21.5174	24.2516	51.7204
CrGASA10	2.20716	0.602268	4.33754	2.11716	2.89587	4.81924	2.81902	1.93321	2.96037	1.37549	2.40146	2.28757	1.69326	2.7892	4.17943
CrGASA11	0.003	0	0	0.0699784	0	0	0.003	0	0	0.003	0	0	0.003	0	0
CrGASA12	0.003	0	0	0.003	0	0	0.003	0	0	0.003	0	0	0.003	0	0
CrGASA13	63.7045	20.1711	50.244	11.4097	36.9975	59.7333	36.4138	59.8893	33.0127	46.986	47.0565	68.8281	71.4535	113.03	141.152
CrGASA14	3.60678	1.27496	3.5765	0.782554	4.75497	5.52609	1.91383	6.24189	5.68605	4.5147	3.55055	2.36367	1.39306	4.60896	10.5665
CrGASA15	0.338409	0.255198	0.907189	0.822345	1.49254	1.97823	2.21226	0.397532	3.26478	1.53868	0.497478	0.605819	2.60956	1.33829	2.85712
CrGASA16	99.1365	238.545	151.821	121.57	77.5243	55.838	113.89	69.7277	130.247	96.5199	53.3689	67.7267	402.003	164.08	152.761
CrGASA17	6.40275	0.307541	14.1343	4.15463	25.2595	11.5354	11.5123	12.4957	7.75747	14.1002	5.02093	9.89253	10.2781	9.36946	43.5478
CrGASA18	0	0	0.422621	0.003	0	0	0.003	0	0	0	0	0.0439017	0	1.84726	2.07046
CrGASA19	0.674911	0.212066	0	0	0.431401	0	0.003	0	0	0.003	0	0	0.003	0	0
CrGASA20	6.07189	3.80543	1.00554	4.44794	2.95805	4.02291	6.1767	2.92376	3.37549	2.7359	5.57874	5.90499	2.46918	1.57609	2.07826
CrGASA21	2.84553	3.00419	1.41666	1.35635	1.00946	2.22682	1.55016	1.67133	1.57979	0.781674	1.67323	1.70651	1.5788	1.79513	2.18402
CrGASA22	340.223	48.8185	193.04	52.8247	181.951	342.328	266.097	288.128	213.534	144.262	159.625	124.442	167.251	258.973	380.049
CrGASA23	0.274763	0.103601	0	0.0513603	0.843012	3.7823	0.762021	0.537944	4.75137	0.208216	0.403916	0.393504	0	0.103485	0
	FPKM values
#Gene id	CK_48h_leaf_1	CK_48h_leaf_2	CK_48h_leaf_3	Cd_48h_leaf_1	Cd_48h_leaf_2	Cd_48h_leaf_3	Zn_48h_leaf_1	Zn_48h_leaf_2	Zn_48h_leaf_3	Cu_48h_leaf_1	Cu_48h_leaf_2	Cu_48h_leaf_3	Mn_48h_leaf_1	Mn_48h_leaf_2	Mn_48h_leaf_3
CrGASA1	0.003	0	0	0.130067	0.134317	0.0678925	0	0.0646014	0	0	0.0636338	0.197538	0	0.066838	0
CrGASA2	113.274	79.7805	48.4406	55.6738	125.72	43.4611	97.7249	97.6466	54.9999	52.0254	52.6902	9.01238	82.2384	51.2523	56.5452
CrGASA3	0.321386	0.158171	0.667585	0.378429	0	0.0790129	0.0804462	0.150365	0.151039	0.481765	0.444339	0.153263	0.226826	0.466713	0
CrGASA4	2.19946	0.947157	1.64982	1.61865	1.47095	7.02958	1.03227	5.98135	9.04452	1.1677	4.87812	8.84989	0.582121	4.32524	1.1168
CrGASA5	0.394923	0.950215	0.364595	0.16534	0.298799	0.043152	0.922631	0.0821204	0.98986	0.96474	1.01113	0.62777	0.0825859	0.339854	0.922687
CrGASA6	0.003	0	0	0.003	0	0	0.003	0	0	0.003	0	0	0.003	0	0
CrGASA7	1.37245	1.84215	1.7278	1.58667	1.39577	1.41102	0.374769	0.817247	0.586363	0	0.690005	0.237998	0.117411	2.29504	0.238504
CrGASA8	34.652	23.4011	35.6806	25.1121	19.8403	14.3034	1.48516	11.8364	2.16877	2.22353	11.7731	1.53263	1.27953	31.4732	2.67795
CrGASA9	4.83485	2.1788	5.37777	5.48722	4.64654	2.9215	2.15797	8.55767	3.06609	3.4928	1.61073	2.00008	1.42523	5.69585	0.890812
CrGASA10	1.69458	2.16837	3.70251	1.59628	1.64844	1.49981	0.678673	1.4271	1.32731	0.620942	1.14541	2.04722	2.28568	2.73428	0.701852
CrGASA11	0.003	0	0	0.003	0	0	0.003	0	0	0.003	0	0	0.003	0	0
CrGASA12	0.003	0	0	0.003	0	0	0.003	0	0	0.003	0	0	0.003	0	0
CrGASA13	3.47972	1.61181	3.52744	2.76369	2.92037	4.09294	2.39101	6.38447	4.10437	3.2729	4.71663	1.5618	1.73358	4.82202	1.30426
CrGASA14	3.88341	2.40445	2.08172	25.076	52.4	170.806	35.8721	161.705	217.005	19.3418	14.5485	94.0896	8.13405	8.42886	1.97559
CrGASA15	0.724026	0.583086	0.607658	0.49602	1.92085	1.29456	0.988534	1.10863	0.804262	5.45955	6.00611	2.00886	1.79624	0.95584	0.754925
CrGASA16	46.864	76.9323	20.2486	23.2866	60.3746	102.155	95.2661	84.4065	153.057	91.9323	90.7535	158.672	47.8128	45.4211	70.7824
CrGASA17	5.23517	1.87382	3.91776	0.784555	0.501547	3.43218	0.357386	1.96691	1.45383	0.198173	0.584889	0.113479	0.447862	2.22698	0.49279
CrGASA18	0.047698	0	0	0	0	0.0938126	0	0.223162	0.17933	0	0.131892	0	0.0448855	0	0
CrGASA19	0	0.430699	0.201982	0	0.212827	0.645457	0.219055	0.614168	1.23384	0.218641	0	0.417335	0.003	0	0
CrGASA20	1.14907	2.13639	0.206271	0.511138	0.124198	1.06721	2.23707	1.22455	1.32004	0.95693	1.61808	1.06549	1.50182	0.927033	2.28804
CrGASA21	0.719492	0.789914	0.434309	0.521351	0.215355	1.49674	1.1637	1.00988	0.91036	1.1615	1.9895	2.24342	1.24997	2.11647	0.819928
CrGASA22	105.091	77.2136	148.923	31.6289	29.9308	19.036	1.55529	12.97	4.0432	0.358236	10.1325	0.683787	0.224888	55.7004	1.7131
CrGASA23	0	0.0526026	0.542711	0.35239	0.155959	0	0.003	0	0	0.0534067	0	0	0	0.362167	0
